# Supplementary material for: Loss of the Rhodobacter capsulatus Serine Acetyl Transferase Gene, cysE1, Impairs Gene Transfer by Gene Transfer Agents and Biofilm Phenotypes
Source: Appl Environ Microbiol. 2022 Sep 13;88(19):e00944-22. doi: 10.1128/aem.00944-22 (PMC9552610; doi:10.1128/aem.00944-22)
Supplement: Supplemental file 2 — Tables S1 to S4. Download aem.00944-22-s0002.xlsx, XLSX file, 0.3 MB [file aem.00944-22-s0002.xlsx]

## Sheet: Table S1
Table S1. Full Dali output using an AlphaFold structural prediction of RcGTA g16 as a query
# No:	Chain	Z	rmsd	lali	nres	%id	PDB Description
1	4f55-A	5.4	3.8	77	128	14	MOLECULE:	SPORE CORTEX-LYTIC ENZYME;
2	7nhr-A	4.7	6.3	98	663	7	MOLECULE:	PUTATIVE TRANSMEMBRANE PROTEIN WZC;
3	4u3e-A	4.6	9.5	85	637	9	MOLECULE:	RIBONUCLEOSIDE TRIPHOSPHATE REDUCTASE;
4	2ogi-B	4.3	5.8	77	194	13	MOLECULE:	HYPOTHETICAL PROTEIN SAG1661;
5	7vu7-A	4.2	2.5	59	89	7	MOLECULE:	FLAGELLIFORM FIBROIN;
6	7plh-A	4.1	2.2	46	260	28	MOLECULE:	SHTNSC;
7	4f9k-B	4.1	1.9	44	58	5	MOLECULE:	CAMP-DEPENDENT PROTEIN KINASE TYPE I-BETA REGULAT
8	5yx5-B	4.1	3.7	61	270	10	MOLECULE:	49 PROTEIN;
9	5xpd-A	4.1	5	84	269	12	MOLECULE:	SUGAR TRANSPORTER;
10	7vmc-B	4	2.1	57	111	5	MOLECULE:	ELONGATION FACTOR TU;
11	6j72-A	4	5	79	561	8	MOLECULE:	ISONIAZID INDUCIBLE GENE PROTEIN INIA;
12	3nl9-A	4	4.1	46	169	7	MOLECULE:	PUTATIVE NTP PYROPHOSPHOHYDROLASE;
13	6wg3-E	3.9	15.9	84	1226	4	MOLECULE:	STRUCTURAL MAINTENANCE OF CHROMOSOMES PROTEIN 1A;
14	7t6f-A	3.9	3.1	73	1045	4	MOLECULE:	TYROSINE-PROTEIN KINASE;
15	5whm-C	3.9	3.8	48	264	8	MOLECULE:	ICLR FAMILY TRANSCRIPTIONAL REGULATOR;
16	5fu7-A	3.8	15.2	87	519	8	MOLECULE:	CCR4-NOT TRANSCRIPTION COMPLEX SUBUNIT 1;
17	7kpx-C	3.8	6.3	75	1352	1	MOLECULE:	MEIOTIC MRNA STABILITY PROTEIN KINASE SSN3;
18	6xrw-C	3.8	2.5	55	93	0	MOLECULE:	PLASMID STABILISATION SYSTEM PROTEIN;
19	3syk-A	3.8	2.6	55	290	11	MOLECULE:	PROTEIN CBBX;
20	5v8f-6	3.7	3.9	62	692	2	MOLECULE:	DNA REPLICATION LICENSING FACTOR MCM2;
21	2jpq-A	3.7	4.6	44	83	14	MOLECULE:	UPF0352 PROTEIN VP2129;
22	4dvy-P	3.7	8.9	91	656	9	MOLECULE:	CYTOTOXICITY-ASSOCIATED IMMUNODOMINANT ANTIGEN;
23	7mgx-F	3.7	3.1	63	99	3	MOLECULE:	MULTIDRUG TRANSPORTER EMRE;
24	3bhn-A	3.7	2.4	43	214	9	MOLECULE:	THIJ/PFPI DOMAIN PROTEIN;
25	7lsy-Y	3.7	11	71	855	6	MOLECULE:	X-RAY REPAIR CROSS-COMPLEMENTING PROTEIN 6;
26	3l9w-B	3.7	11.5	70	357	10	MOLECULE:	GLUTATHIONE-REGULATED POTASSIUM-EFFLUX SYSTEM PRO
27	3cjh-I	3.7	1.8	42	54	7	MOLECULE:	MITOCHONDRIAL IMPORT INNER MEMBRANE TRANSLOCASE S
28	5hdt-A	3.7	5	72	1085	8	MOLECULE:	SISTER CHROMATID COHESION PROTEIN PDS5 HOMOLOG B;
29	5j6f-A	3.7	7	60	352	7	MOLECULE:	3-DEOXY-D-ARABINO-HEPTULOSONATE 7-PHOSPHATE SYNTH
30	3wqy-A	3.7	6.2	93	906	8	MOLECULE:	ALANINE--TRNA LIGASE;
31	5udb-7	3.6	8.5	61	726	10	MOLECULE:	DNA REPLICATION LICENSING FACTOR MCM2;
32	6vqr-E	3.6	4.8	86	288	8	MOLECULE:	FORMATE-NITRITE TRANSPORTER;
33	5x5y-F	3.6	10.7	83	351	7	MOLECULE:	PROBABLE ATP-BINDING COMPONENT OF ABC TRANSPORTER
34	6ar7-C	3.6	3.4	57	207	19	MOLECULE:	UNCHARACTERIZED PROTEIN;
35	2v6z-M	3.6	3.3	49	75	8	MOLECULE:	DNA POLYMERASE EPSILON SUBUNIT 2;
36	4bk0-B	3.6	1.4	38	97	11	MOLECULE:	ATP-DEPENDENT DNA HELICASE Q5;
37	3kxe-A	3.6	2	46	94	0	MOLECULE:	TOXIN PROTEIN PARE-1;
38	7r5a-A	3.6	1.9	46	94	7	MOLECULE:	TOXIN;
39	7sii-A	3.6	9.8	82	324	7	MOLECULE:	STIMULATOR OF INTERFERON GENES PROTEIN;
40	2es4-E	3.6	9	58	278	19	MOLECULE:	LIPASE;
41	1ta9-B	3.5	5.1	66	394	6	MOLECULE:	GLYCEROL DEHYDROGENASE;
42	4fzo-A	3.5	3.9	61	82	7	MOLECULE:	URANYL BINDING PROTEIN;
43	2qv5-A	3.5	2.1	54	246	17	MOLECULE:	UNCHARACTERIZED PROTEIN ATU2773;
44	6w4x-C	3.5	5.1	77	375	4	MOLECULE:	RIBONUCLEOSIDE-DIPHOSPHATE REDUCTASE 1 SUBUNIT AL
45	5vj4-A	3.5	8.1	86	275	8	MOLECULE:	UNCHARACTERIZED PROTEIN;
46	5e7p-A	3.5	8.5	59	719	20	MOLECULE:	CELL DIVISION CONTROL PROTEIN CDC48;
47	2kru-A	3.5	2	42	63	7	MOLECULE:	LIGHT-INDEPENDENT PROTOCHLOROPHYLLIDE REDUCTASE S
48	6ptm-A	3.5	6.1	80	726	3	MOLECULE:	UNCHARACTERIZED PROTEIN;
49	6c66-A	3.4	3.6	61	511	11	MOLECULE:	CRISPR-ASSOCIATED HELICASE, CAS3 FAMILY;
50	6en3-A	3.4	8.9	67	934	12	MOLECULE:	ENDO-BETA-N-ACETYLGLUCOSAMINIDASE F2,MULTIFUNCTIO
51	6mit-G	3.4	3.3	61	355	13	MOLECULE:	LIPOPOLYSACCHARIDE EXPORT SYSTEM ATP-BINDING PROT
52	6vae-B	3.4	11.9	81	1155	2	MOLECULE:	FANCONI ANEMIA, COMPLEMENTATION GROUP I;
53	4z7x-A	3.4	9.3	69	211	3	MOLECULE:	MDBA;
54	3tix-C	3.4	4.6	62	147	6	MOLECULE:	UBIQUITIN-LIKE PROTEIN SMT3,RNA-INDUCED TRANSCRIP
55	6ppl-B	3.4	12	72	665	11	MOLECULE:	N-ALPHA-ACETYLTRANSFERASE 50;
56	2khq-A	3.4	3.8	47	110	2	MOLECULE:	INTEGRASE;
57	3f46-A	3.4	3.1	50	345	6	MOLECULE:	5,10-METHENYLTETRAHYDROMETHANOPTERIN HYDROGENASE;
58	4v19-T	3.4	3.4	60	224	8	MOLECULE:	MITORIBOSOMAL PROTEIN BL27M, MRPL27;
59	6hty-B	3.4	4	74	302	5	MOLECULE:	NUCLEAR RECEPTOR SUBFAMILY 1 GROUP I MEMBER 2,NUC
60	4cc9-B	3.3	6.1	54	98	7	MOLECULE:	PROTEIN VPRBP;
61	1h7a-A	3.3	10.3	72	563	13	MOLECULE:	ANAEROBIC RIBONUCLEOTIDE-TRIPHOSPHATE REDUCTASE
62	5b86-A	3.3	14.1	83	579	6	MOLECULE:	TUMOR NECROSIS FACTOR ALPHA-INDUCED PROTEIN 2;
63	6g7n-A	3.3	3.2	65	319	9	MOLECULE:	EXTRACELLULAR SOLUTE-BINDING PROTEIN, FAMILY 1;
64	6xqj-A	3.3	2.9	57	173	5	MOLECULE:	PROTEIN VPR,UV EXCISION REPAIR PROTEIN RAD23 HOMO
65	5gko-A	3.3	4.5	66	650	5	MOLECULE:	MACROLIDE EXPORT ATP-BINDING/PERMEASE PROTEIN MAC
66	1nl3-A	3.3	4.1	46	839	2	MOLECULE:	PREPROTEIN TRANSLOCASE SECA 1 SUBUNIT;
67	6nwr-B	3.3	6.1	78	511	5	MOLECULE:	APOLIPOPROTEIN N-ACYLTRANSFERASE;
68	4uis-B	3.3	5.7	60	241	8	MOLECULE:	GAMMA-SECRETASE;
69	6a70-B	3.3	14.5	93	704	8	MOLECULE:	POLYCYSTIN-2;
70	7pkn-Q	3.3	2.7	44	191	9	MOLECULE:	CENTROMERE PROTEIN H;
71	7cy6-A	3.2	6.1	54	872	11	MOLECULE:	MALTODEXTRIN-BINDING PROTEIN,5-METHYLCYTOSINE-MOD
72	5a9e-A	3.2	8.2	62	254	10	MOLECULE:	DELTAMBD GAG PROTEIN;
73	5cw7-F	3.2	3	55	96	4	MOLECULE:	PAAA2;
74	6ww7-C	3.2	7.3	64	209	5	MOLECULE:	ER MEMBRANE PROTEIN COMPLEX SUBUNIT 1;
75	3m62-A	3.2	11.8	86	955	8	MOLECULE:	UBIQUITIN CONJUGATION FACTOR E4;
76	6hwh-Y	3.2	4.2	85	536	6	MOLECULE:	UBIQUINOL-CYTOCHROME C REDUCTASE IRON-SULFUR SUBU
77	6hrz-B	3.2	4.1	62	202	2	MOLECULE:	PROBABLE TRANSCRIPTIONAL REGULATORY PROTEIN;
78	5cow-A	3.2	3.3	60	234	2	MOLECULE:	PUTATIVE UNCHARACTERIZED PROTEIN;
79	4ztx-A	3.2	3.6	58	768	12	MOLECULE:	COBALAMIN-INDEPENDENT METHIONINE SYNTHASE;
80	2x0l-A	3.2	10.8	79	670	9	MOLECULE:	LYSINE-SPECIFIC HISTONE DEMETHYLASE 1;
81	2pv7-B	3.2	5.3	71	280	7	MOLECULE:	T-PROTEIN [INCLUDES: CHORISMATE MUTASE (EC 5.4.99
82	7cgp-J	3.2	9.5	47	83	4	MOLECULE:	MITOCHONDRIAL IMPORT INNER MEMBRANE TRANSLOCASE S
83	5xqz-D	3.2	2.7	43	68	14	MOLECULE:	MOB KINASE ACTIVATOR 1A;
84	6wk5-A	3.2	3.3	64	104	5	MOLECULE:	MULTIDRUG RESISTANCE PROTEIN, SMR FAMILY;
85	7apx-B	3.2	7	67	563	3	MOLECULE:	THO COMPLEX SUBUNIT 2,THO2;
86	6rjw-A	3.2	9.5	55	161	9	MOLECULE:	LYSM DOMAIN PROTEIN;
87	1q2h-A	3.2	1.8	42	63	5	MOLECULE:	ADAPTOR PROTEIN WITH PLECKSTRIN HOMOLOGY AND SRC
88	3cjh-B	3.2	2.1	41	59	2	MOLECULE:	MITOCHONDRIAL IMPORT INNER MEMBRANE TRANSLOCASE S
89	5m87-A	3.2	7.3	79	494	8	MOLECULE:	DIVALENT METAL CATION TRANSPORTER MNTH;
90	2ota-B	3.2	1.2	36	61	14	MOLECULE:	UPF0352 PROTEIN CPS_2611;
91	7cun-E	3.2	4.9	63	796	5	MOLECULE:	INTEGRATOR COMPLEX SUBUNIT 1;
92	4cej-B	3.1	4.5	93	1156	11	MOLECULE:	ATP-DEPENDENT HELICASE/NUCLEASE SUBUNIT A;
93	7fh1-A	3.1	1.9	46	874	2	MOLECULE:	MECKELIN;
94	5uz5-E	3.1	16.2	76	583	4	MOLECULE:	U1 SMALL NUCLEAR RIBONUCLEOPROTEIN 70 KDA HOMOLOG
95	5nug-A	3.1	8.6	89	2920	7	MOLECULE:	CYTOPLASMIC DYNEIN 1 HEAVY CHAIN 1;
96	7bqn-A	3.1	3.2	60	121	8	MOLECULE:	REI;
97	2iqc-A	3.1	4.4	69	173	12	MOLECULE:	FANCONI ANEMIA GROUP F PROTEIN;
98	7dpa-A	3.1	9.7	70	1642	4	MOLECULE:	DEDICATOR OF CYTOKINESIS PROTEIN 5;
99	6ukj-A	3.1	14.7	93	350	9	MOLECULE:	CHLOROQUINE RESISTANCE TRANSPORTER;
100	5k47-A	3.1	2.3	44	484	16	MOLECULE:	POLYCYSTIN-2;
101	5k8o-B	3.1	2.8	63	425	8	MOLECULE:	5-NITROANTHRANILIC ACID AMINOHYDROLASE;
102	5jwy-A	3.1	7.1	86	259	5	MOLECULE:	PHOSPHATIDYLGLYCEROPHOSPHATASE B;
103	7et3-1	3.1	6.8	73	285	8	MOLECULE:	TRIPLEX CAPSID PROTEIN 2;
104	6jiv-A	3.1	8.4	77	560	6	MOLECULE:	SSPE PROTEIN;
105	7ktr-I	3.1	5	59	243	10	MOLECULE:	TRANSFORMATION/TRANSCRIPTION DOMAIN-ASSOCIATED PR
106	6k3b-B	3.1	4.1	61	106	7	MOLECULE:	LPG2147;
107	7qdr-B	3.1	9.5	75	1212	5	MOLECULE:	HELICASE SKI2W;
108	6igx-D	3.1	2.9	64	731	5	MOLECULE:	CONDENSIN COMPLEX SUBUNIT 3;
109	3add-A	3.1	3.1	50	251	4	MOLECULE:	L-SERYL-TRNA(SEC) KINASE;
110	6zwm-E	3.1	6.8	84	1117	5	MOLECULE:	SERINE/THREONINE-PROTEIN KINASE MTOR;
111	6jho-C	3.1	3.6	59	175	5	MOLECULE:	CAG PATHOGENICITY ISLAND PROTEIN (CAG6);
112	6t9i-T	3.1	9.6	86	3513	7	MOLECULE:	TRANSCRIPTION FACTOR SPT20;
113	7v1n-A	3.1	12.1	61	2344	3	MOLECULE:	TOXIN B;
114	2p01-A	3.1	10.9	66	323	11	MOLECULE:	ALPHA-2-MACROGLOBULIN RECEPTOR-ASSOCIATED
115	7ctp-A	3.1	13.5	87	553	13	MOLECULE:	PROTEIN NIBAN 2;
116	7paf-A	3.1	6.9	60	278	7	MOLECULE:	NANOBODY;
117	3k93-A	3.1	3.3	62	223	3	MOLECULE:	PHAGE RELATED EXONUCLEASE;
118	4ymt-B	3.1	4.4	72	216	6	MOLECULE:	ABC-TYPE POLAR AMINO ACID TRANSPORT SYSTEM, ATPAS
119	4i2w-A	3.1	13.6	84	904	11	MOLECULE:	PROTEIN UNC-45;
120	7sjr-A	3.1	6.5	85	911	9	MOLECULE:	DNA HELICASE;
121	6bom-A	3.1	13.2	66	440	5	MOLECULE:	2-METHYLCITRATE SYNTHASE, MITOCHONDRIAL;
122	7ktr-A	3.1	7.4	90	3042	7	MOLECULE:	TRANSFORMATION/TRANSCRIPTION DOMAIN-ASSOCIATED PR
123	4d7x-A	3.1	2.1	46	86	13	MOLECULE:	MEDIATOR OF RNA POLYMERASE II TRANSCRIPTION SUBUN
124	7dl0-B	3.1	6.4	57	355	9	MOLECULE:	3,5-DIAMINOHEXANOATE DEHYDROGENASE;
125	6s8g-G	3.1	4.9	81	244	5	MOLECULE:	LIPOPOLYSACCHARIDE ABC TRANSPORTER, ATP-BINDING P
126	5oqq-B	3.1	4.3	74	824	7	MOLECULE:	CONDENSIN COMPLEX SUBUNIT 3;
127	5h11-A	3.1	4.8	70	494	9	MOLECULE:	UNCHARACTERIZED PROTEIN;
128	6btc-A	3.1	3.7	58	85	5	MOLECULE:	LP1413 - SCCMEC TYPE IV-ENCODED DNA BINDING PROTE
129	2qq8-A	3.1	6.3	53	288	2	MOLECULE:	TBC1 DOMAIN FAMILY MEMBER 14;
130	1vm0-B	3	2.9	57	103	11	MOLECULE:	UNKNOWN PROTEIN;
131	3cuz-A	3	5.9	64	529	3	MOLECULE:	MALATE SYNTHASE A;
132	7sx3-E	3	10.7	73	1611	8	MOLECULE:	SODIUM LEAK CHANNEL NON-SELECTIVE PROTEIN,ENHANCE
133	6jbq-F	3	7.7	58	186	14	MOLECULE:	DNA-DIRECTED RNA POLYMERASE SUBUNIT ALPHA;
134	6urt-A	3	6	66	331	8	MOLECULE:	LOW CONDUCTANCE MECHANOSENSITIVE CHANNEL YNAI;
135	6al9-B	3	3	43	91	7	MOLECULE:	CHORISMATE MUTASE;
136	5a63-C	3	6.4	76	243	4	MOLECULE:	NICASTRIN;
137	2jvg-A	3	2.9	55	72	5	MOLECULE:	IGG-BINDING PROTEIN SBI;
138	6rd4-1	3	9	65	595	12	MOLECULE:	ASA-10: POLYTOMELLA F-ATP SYNTHASE ASSOCIATED SUB
139	2ncj-A	3	7.9	77	171	12	MOLECULE:	UNCHARACTERIZED PROTEIN;
140	5uaw-B	3	14	59	281	10	MOLECULE:	PYRROLINE-5-CARBOXYLATE REDUCTASE 1, MITOCHONDRIA
141	7e2d-G	3	4.8	63	204	6	MOLECULE:	TRAPP-ASSOCIATED PROTEIN TCA17;
142	3gi7-A	3	4.3	58	103	12	MOLECULE:	SECRETED PROTEIN OF UNKNOWN FUNCTION DUF1311;
143	6x67-C	3	4.7	59	478	2	MOLECULE:	TRANSPOSASE;
144	5cd4-I	3	6.4	64	494	5	MOLECULE:	CRISPR SYSTEM CASCADE SUBUNIT CASE;
145	7jve-A	3	9.6	68	253	6	MOLECULE:	DSBA FAMILY PROTEIN;
146	4fg5-A	3	3.8	63	569	3	MOLECULE:	E3 ALPHA-ESTERASE-7 CABOXYLESTERASE;
147	3cer-C	3	3.4	68	333	10	MOLECULE:	POSSIBLE EXOPOLYPHOSPHATASE-LIKE PROTEIN;
148	6wbv-A	3	15.3	91	429	5	MOLECULE:	HEPCIDIN;
149	1c1k-A	3	3.2	55	217	4	MOLECULE:	BPT4 GENE 59 HELICASE ASSEMBLY PROTEIN;
150	6whg-A	3	14.7	79	523	6	MOLECULE:	CALCIUM CHANNEL YVC1;
151	2cqn-A	3	2.6	51	77	4	MOLECULE:	FORMIN-BINDING PROTEIN 3;
152	5ul2-A	3	11.5	69	731	9	MOLECULE:	OXSB PROTEIN;
153	2v6e-A	3	11.9	76	531	4	MOLECULE:	PROTELEMORASE;
154	7k5c-A	3	13	70	650	4	MOLECULE:	INTERNAL VIRION PROTEIN GP15;
155	7q2x-D	2.9	6.9	78	994	6	MOLECULE:	STRUCTURAL MAINTENANCE OF CHROMOSOMES PROTEIN 2;
156	7cww-A	2.9	4.9	86	350	8	MOLECULE:	TSRE;
157	4j7o-A	2.9	4.9	66	329	5	MOLECULE:	PUTATIVE SURFACE CELL ANTIGEN SCA2;
158	7nza-A	2.9	2.7	45	141	9	MOLECULE:	ODORANT BINDING PROTEIN FROM VARROA DESTRUCTOR, F
159	5jm8-A	2.9	5.3	74	556	9	MOLECULE:	AEROBACTIN SYNTHASE IUCA;
160	7e1y-A	2.9	10.8	72	538	7	MOLECULE:	GLYCOSIDE HYDROLASE, FAMILY 57;
161	5z7b-B	2.9	7.1	48	197	8	MOLECULE:	PADR FAMILY TRANSCRIPTIONAL REGULATOR;
162	4rxx-A	2.9	15.5	75	426	4	MOLECULE:	UBIQUITIN CARBOXYL-TERMINAL HYDROLASE 38;
163	3bit-A	2.9	10.6	57	447	4	MOLECULE:	FACT COMPLEX SUBUNIT SPT16;
164	6hux-A	2.9	11	71	369	6	MOLECULE:	H(2)-FORMING METHYLENETETRAHYDROMETHANOPTERIN
165	7t4x-B	2.9	3.3	58	450	10	MOLECULE:	POTASSIUM CHANNEL AKT1;
166	2w9j-B	2.9	2.9	54	82	15	MOLECULE:	SIGNAL RECOGNITION PARTICLE SUBUNIT SRP14;
167	2g8l-B	2.9	10.6	60	286	15	MOLECULE:	287AA LONG HYPOTHETICAL PROTEIN;
168	6icz-V	2.9	3.9	68	452	9	MOLECULE:	PROTEIN MAGO NASHI HOMOLOG 2;
169	4nv2-A	2.9	6.5	84	264	7	MOLECULE:	VKORC1/THIOREDOXIN DOMAIN PROTEIN;
170	7oba-O	2.9	9.9	62	347	10	MOLECULE:	DNA-DIRECTED RNA POLYMERASE I SUBUNIT RPA1;
171	7kfu-C	2.9	4.5	91	909	11	MOLECULE:	CAS2;
172	3h4c-A	2.9	6.7	65	207	9	MOLECULE:	TRANSCRIPTION FACTOR TFIIB-LIKE;
173	4zr1-B	2.9	11.3	54	275	19	MOLECULE:	CERAMIDE VERY LONG CHAIN FATTY ACID HYDROXYLASE S
174	7esx-A	2.9	4.4	60	423	7	MOLECULE:	BACTERIA FACTOR 1;
175	4qo5-A	2.9	6.9	58	521	12	MOLECULE:	HYPOTHETICAL MULTIHEME PROTEIN;
176	1k30-A	2.9	6.8	74	363	4	MOLECULE:	GLYCEROL-3-PHOSPHATE ACYLTRANSFERASE;
177	5ijz-K	2.9	7	56	304	9	MOLECULE:	NADP-SPECIFIC GLUTAMATE DEHYDROGENASE;
178	3eap-A	2.9	4.1	64	225	9	MOLECULE:	RHO GTPASE-ACTIVATING PROTEIN 11A;
179	3zta-A	2.9	12.9	71	139	8	MOLECULE:	ANTI-SIGMA-FACTOR ANTAGONIST (STAS) DOMAIN PROTEI
180	3m1m-A	2.9	3.2	58	320	3	MOLECULE:	ORF904;
181	7rqf-A	2.9	5.8	57	523	5	MOLECULE:	TPR REPEAT-CONTAINING PROTEIN PA4667;
182	4z8u-A	2.9	13.9	85	332	5	MOLECULE:	AVRRXO1-ORF1;
183	6ql4-A	2.9	5.9	92	660	11	MOLECULE:	PUTATIVE MITOCHONDRIAL DYNAMIN PROTEIN;
184	6z7p-A	2.9	10.5	72	1025	17	MOLECULE:	S-LAYER PROTEIN;
185	6thk-A	2.9	4.5	66	466	8	MOLECULE:	PYOCIN S5;
186	6kko-A	2.9	7	61	170	11	MOLECULE:	PUTATIVE SERINE PHOSPHATASE;
187	6jl7-A	2.9	9.4	63	444	6	MOLECULE:	TBC1 DOMAIN FAMILY MEMBER 23;
188	6s8h-F	2.9	11.9	82	239	4	MOLECULE:	LIPOPOLYSACCHARIDE ABC TRANSPORTER, ATP-BINDING P
189	4uxv-A	2.9	8.3	67	522	7	MOLECULE:	SEPTATION RING FORMATION REGULATOR EZRA;
190	3f51-A	2.9	5.6	60	94	10	MOLECULE:	CLP GENE REGULATOR (CLGR);
191	1owa-A	2.9	9.3	67	156	12	MOLECULE:	SPECTRIN ALPHA CHAIN, ERYTHROCYTE;
192	6bxr-A	2.9	2.8	63	273	6	MOLECULE:	MITOCHONDRIAL ASSOCIATION FACTOR 1;
193	3e2v-A	2.8	14.9	72	363	6	MOLECULE:	3'-5'-EXONUCLEASE;
194	3l6a-A	2.8	4.4	58	350	2	MOLECULE:	EUKARYOTIC TRANSLATION INITIATION FACTOR 4 GAMMA
195	2khm-A	2.8	3.7	66	140	9	MOLECULE:	FIBROIN-3;
196	5uyy-A	2.8	6.4	79	374	8	MOLECULE:	PREPHENATE DEHYDROGENASE;
197	4ilo-A	2.8	3	57	236	7	MOLECULE:	CT398;
198	2f2g-A	2.8	3.6	73	215	7	MOLECULE:	SEED MATURATION PROTEIN PM36 HOMOLOG;
199	5ip1-B	2.8	4.1	68	257	6	MOLECULE:	NUCLEOPROTEIN;
200	7pgr-F	2.8	5.7	66	2423	11	MOLECULE:	NEUROFIBROMIN;
201	5www-A	2.8	3	43	94	7	MOLECULE:	RNA-BINDING E3 UBIQUITIN-PROTEIN LIGASE MEX3C;
202	5m4s-A	2.8	6.9	63	209	11	MOLECULE:	TRANSCRIPTION INITIATION FACTOR IIA SUBUNIT 2,TRA
203	5m7o-A	2.8	2.6	61	448	8	MOLECULE:	NITROGEN ASSIMILATION REGULATORY PROTEIN;
204	2j6z-A	2.8	4	58	86	7	MOLECULE:	PHOSPHOSERINE PHOSPHATASE RSBU;
205	3zqg-A	2.8	5.8	61	208	11	MOLECULE:	TETRACYCLINE REPRESSOR PROTEIN CLASS B FROM TRANS
206	6z2w-E	2.8	6.7	79	2325	3	MOLECULE:	DNA DAMAGE CHECKPOINT PROTEIN LCD1;
207	1itw-A	2.8	14.3	64	740	6	MOLECULE:	ISOCITRATE DEHYDROGENASE;
208	3k8p-C	2.8	6.9	79	295	6	MOLECULE:	DSL1;
209	6pir-B	2.8	3.4	65	137	11	MOLECULE:	MAVE;
210	2q02-A	2.8	9.6	63	272	11	MOLECULE:	PUTATIVE CYTOPLASMIC PROTEIN;
211	7b6h-A	2.8	11.7	68	614	7	MOLECULE:	TRAFFICKING PROTEIN PARTICLE COMPLEX SUBUNIT 11;
212	3o0q-A	2.8	7.4	74	617	9	MOLECULE:	RIBONUCLEOSIDE-DIPHOSPHATE REDUCTASE;
213	6zz6-D	2.8	6.3	67	1050	7	MOLECULE:	STRUCTURAL MAINTENANCE OF CHROMOSOMES PROTEIN 1,S
214	5vkq-A	2.8	3.6	62	1499	8	MOLECULE:	NO MECHANORECEPTOR POTENTIAL C ISOFORM L;
215	5aqd-M	2.8	3.6	62	184	8	MOLECULE:	PHYCOERYTHRIN ALPHA SUBUNIT;
216	2js1-A	2.8	7.2	59	80	3	MOLECULE:	UNCHARACTERIZED PROTEIN YVFG;
217	4jle-B	2.8	8.6	57	159	5	MOLECULE:	PHIST;
218	6b4h-A	2.8	4.3	68	318	7	MOLECULE:	NUCLEOPORIN AMO1;
219	3v97-A	2.8	13.6	68	669	12	MOLECULE:	RIBOSOMAL RNA LARGE SUBUNIT METHYLTRANSFERASE L;
220	5udb-9	2.8	6.1	63	376	6	MOLECULE:	DNA REPLICATION LICENSING FACTOR MCM2;
221	3h36-A	2.8	4.1	62	78	6	MOLECULE:	POLYRIBONUCLEOTIDE NUCLEOTIDYLTRANSFERASE;
222	6s2e-A	2.8	3.1	54	1006	2	MOLECULE:	DNA POLYMERASE EPSILON CATALYTIC SUBUNIT A;
223	5ux1-C	2.8	2.5	64	202	9	MOLECULE:	TRNA-(MS(2)IO(6)A)-HYDROXYLASE-LIKE;
224	4x8q-A	2.8	10.1	72	207	4	MOLECULE:	UNCHARACTERIZED PROTEIN;
225	6qu3-A	2.8	11.1	75	465	9	MOLECULE:	ATP-DEPENDENT 6-PHOSPHOFRUCTOKINASE;
226	3ez0-A	2.8	3.7	70	216	4	MOLECULE:	UNCHARACTERIZED PROTEIN WITH FERRITIN-LIKE FOLD;
227	6kne-A	2.8	5.7	70	169	13	MOLECULE:	TRANSLATION INITIATION FACTOR EIF5;
228	2xt6-A	2.8	4.9	72	1055	10	MOLECULE:	2-OXOGLUTARATE DECARBOXYLASE;
229	6q3v-A	2.8	3.5	53	188	9	MOLECULE:	NEDD4-BINDING PROTEIN 1;
230	7jzw-A	2.8	3.8	64	427	11	MOLECULE:	CRISPR TYPE I-F/YPEST-ASSOCIATED PROTEIN CSY1;
231	7vgh-B	2.8	7.4	78	1182	10	MOLECULE:	CELL CYCLE CONTROL PROTEIN 50B;
232	3bos-B	2.8	2.4	45	231	11	MOLECULE:	PUTATIVE DNA REPLICATION FACTOR;
233	2hxo-A	2.8	3.5	53	207	9	MOLECULE:	PUTATIVE TETR-FAMILY TRANSCRIPTIONAL REGULATOR;
234	2efl-A	2.8	8.5	70	281	4	MOLECULE:	FORMIN-BINDING PROTEIN 1;
235	2bsk-D	2.8	4	48	90	8	MOLECULE:	MITOCHONDRIAL IMPORT INNER MEMBRANE TRANSLOCASE
236	5t8v-A	2.8	5	76	1315	8	MOLECULE:	PUTATIVE UNCHARACTERIZED PROTEIN;
237	6qi8-E	2.8	4.5	56	335	13	MOLECULE:	RUVB-LIKE 1;
238	3sjr-A	2.8	3.4	54	126	7	MOLECULE:	UNCHARACTERIZED PROTEIN;
239	6d9z-C	2.8	3.6	63	241	13	MOLECULE:	SULFATE TRANSPORTER CYSZ;
240	4rwg-B	2.8	4.8	58	569	5	MOLECULE:	MALTOSE-BINDING PERIPLASMIC PROTEIN, RECEPTOR ACT
241	7z0o-G	2.7	3.1	64	84	3	MOLECULE:	HISTONE H3;
242	2f66-B	2.7	4.7	64	111	0	MOLECULE:	SUPPRESSOR PROTEIN STP22 OF TEMPERATURE-
243	1kcf-A	2.7	8.9	65	240	12	MOLECULE:	HYPOTHETICAL 30.2 KD PROTEIN C25G10.02 IN
244	1iru-G	2.7	3.3	51	245	10	MOLECULE:	20S PROTEASOME;
245	5ly0-A	2.7	8.1	61	108	7	MOLECULE:	LOB FAMILY TRANSFACTOR RAMOSA2.1;
246	5ceg-B	2.7	3.4	54	103	4	MOLECULE:	ADDICTION MODULE ANTIDOTE PROTEIN, COPG/ARC/METJ
247	5o5e-A	2.7	5.4	72	381	4	MOLECULE:	UDP-N-ACETYLGLUCOSAMINE--DOLICHYL-PHOSPHATE N-
248	6rfq-2	2.7	4.2	63	469	10	MOLECULE:	SUBUNIT NUAM OF NADH:UBIQUINONE OXIDOREDUCTASE (C
249	3hmj-A	2.7	3.8	52	1750	15	MOLECULE:	FATTY ACID SYNTHASE SUBUNIT ALPHA;
250	5z5o-B	2.7	5.8	51	77	4	MOLECULE:	CATHEPSIN K;
251	7sp5-A	2.7	13.6	75	433	5	MOLECULE:	PHOSPHATE TRANSPORTER;
252	7n8n-A	2.7	2.3	51	197	10	MOLECULE:	HISTONE H4-H3 DOUBLET;
253	5oge-G	2.7	13.5	90	306	4	MOLECULE:	GDP-MANNOSE TRANSPORTER 1;
254	5t58-N	2.7	7.8	56	196	9	MOLECULE:	KLLA0F02343P;
255	2jvz-A	2.7	4.4	55	164	4	MOLECULE:	FAR UPSTREAM ELEMENT-BINDING PROTEIN 2;
256	3jc6-5	2.7	13.9	60	254	12	MOLECULE:	DNA REPLICATION LICENSING FACTOR MCM2;
257	7m3g-A	2.7	12.1	71	822	7	MOLECULE:	EXTRACELLULAR CALCIUM-SENSING RECEPTOR;
258	6ahf-F	2.7	6.6	69	574	14	MOLECULE:	HEAT SHOCK PROTEIN 104;
259	7sp8-A	2.7	9.6	70	500	3	MOLECULE:	HYALURONAN SYNTHASE;
260	5uzv-Z	2.7	12	71	348	13	MOLECULE:	EXONUCLEASE 1;
261	7wji-A	2.7	3.8	59	1763	7	MOLECULE:	PROTEIN UNC-80 HOMOLOG;
262	7ccl-C	2.7	3.9	64	147	8	MOLECULE:	BCL-2-LIKE PROTEIN 15;
263	4bpm-A	2.7	9.9	68	162	4	MOLECULE:	PROSTAGLANDIN E SYNTHASE, FUSION PEPTIDE;
264	4hr1-B	2.7	9.1	62	119	13	MOLECULE:	PUTATIVE UNCHARACTERIZED PROTEIN;
265	7e38-B	2.7	5.1	67	305	4	MOLECULE:	DEOXYPODOPHYLLOTOXIN SYNTHASE;
266	2f4i-B	2.7	13.2	67	178	10	MOLECULE:	HYPOTHETICAL PROTEIN TM0957;
267	6zyy-C	2.7	11.8	82	2901	7	MOLECULE:	DYNEIN HEAVY CHAIN, OUTER ARM PROTEIN;
268	6xig-B	2.7	10.7	55	383	7	MOLECULE:	AMINODEOXYFUTALOSINE SYNTHASE;
269	6nkd-A	2.7	7.5	71	210	4	MOLECULE:	LIP_VUT3, C2L;
270	5zr1-A	2.7	5.8	62	494	16	MOLECULE:	ORIGIN RECOGNITION COMPLEX SUBUNIT 1;
271	7st9-E	2.7	4.4	55	354	5	MOLECULE:	CHECKPOINT PROTEIN RAD24;
272	6zg3-C	2.7	5.3	76	207	11	MOLECULE:	ENERGY-COUPLING FACTOR TRANSPORTER ATP-BINDING PR
273	5v7p-A	2.7	11	78	281	5	MOLECULE:	PROTEIN-S-ISOPRENYLCYSTEINE O-METHYLTRANSFERASE;
274	6ssk-B	2.7	4.4	60	223	12	MOLECULE:	ENDOGENOUS RETROVIRUS GROUP K MEMBER 24 GAG POLYP
275	5j0l-A	2.7	7.5	66	130	6	MOLECULE:	DESIGNED PROTEIN 3L6HC2_2;
276	3rm5-A	2.7	3.6	76	521	5	MOLECULE:	HYDROXYMETHYLPYRIMIDINE/PHOSPHOMETHYLPYRIMIDINE K
277	3bs5-A	2.7	2.5	44	86	7	MOLECULE:	PROTEIN AVEUGLE;
278	6df3-C	2.7	3.3	65	155	6	MOLECULE:	INTERLEUKIN-22 RECEPTOR SUBUNIT ALPHA-1;
279	7qtq-A	2.7	11.5	60	1789	10	MOLECULE:	THYROGLOBULIN;
280	7v94-A	2.7	6.6	68	1076	6	MOLECULE:	CAS12C2;
281	1paq-A	2.7	3.5	57	161	7	MOLECULE:	TRANSLATION INITIATION FACTOR EIF-2B EPSILON
282	1ng6-A	2.7	5.6	66	148	9	MOLECULE:	HYPOTHETICAL PROTEIN YQEY;
283	1e9s-A	2.7	5.5	72	427	8	MOLECULE:	CONJUGAL TRANSFER PROTEIN TRWB;
284	3zvh-A	2.7	2.7	57	415	9	MOLECULE:	METHYLASPARTATE AMMONIA-LYASE;
285	2gbl-A	2.7	3.4	55	506	5	MOLECULE:	CIRCADIAN CLOCK PROTEIN KINASE KAIC;
286	5isw-A	2.7	4.1	72	539	7	MOLECULE:	GRAMICIDIN S SYNTHASE 1;
287	6yuf-D	2.7	15.5	85	1272	6	MOLECULE:	COHESIN SUBUNIT RAD21;
288	6o0y-A	2.7	7.9	79	1146	4	MOLECULE:	CRISPR-ASSOCIATED ENDONUCLEASE CAS9/CSN1;
289	6mdm-H	2.7	9	60	147	7	MOLECULE:	VESICLE-FUSING ATPASE;
290	5a5t-L	2.7	7.2	71	372	7	MOLECULE:	EUKARYOTIC TRANSLATION INITIATION FACTOR 3 SUBUNI
291	5u22-A	2.7	9.3	59	403	7	MOLECULE:	N2152;
292	7ahd-A	2.7	7.4	84	547	5	MOLECULE:	ABC-TYPE PROLINE/GLYCINE BETAINE TRANSPORT SYSTEM
293	3dan-A	2.7	2.9	70	473	13	MOLECULE:	CYTOCHROME P450 74A2;
294	2h9d-D	2.7	2.7	44	100	7	MOLECULE:	SALICYLATE BIOSYNTHESIS PROTEIN PCHB;
295	6b2z-M	2.7	3.5	56	249	2	MOLECULE:	ATP SYNTHASE SUBUNIT C, MITOCHONDRIAL;
296	7mca-C	2.7	6.8	62	584	6	MOLECULE:	ORIGIN RECOGNITION COMPLEX SUBUNIT 1;
297	6l2w-B	2.7	2.7	54	118	6	MOLECULE:	FRESHWATER CYANOPHAGE PROTEIN;
298	6dlu-P	2.7	3.6	75	747	7	MOLECULE:	DYNAMIN-1;
299	1ec6-A	2.7	2.7	44	87	5	MOLECULE:	20-MER RNA HAIRPIN;
300	3bxj-B	2.7	14.1	79	358	1	MOLECULE:	RAS GTPASE-ACTIVATING PROTEIN SYNGAP;
301	2mni-A	2.7	2.7	48	92	13	MOLECULE:	HP_Q4D059;
302	5gnc-A	2.7	9.8	60	597	13	MOLECULE:	AVH146;
303	6ez3-A	2.7	8.1	63	220	5	MOLECULE:	CYCLO(L-LEUCYL-L-LEUCYL) SYNTHASE;
304	3k1j-A	2.7	9.2	58	566	9	MOLECULE:	ATP-DEPENDENT PROTEASE LON;
305	3few-X	2.7	7.4	67	431	10	MOLECULE:	COLICIN S4;
306	6zca-H	2.7	8.8	59	771	10	MOLECULE:	PROBABLE DNA-DIRECTED RNA POLYMERASE SUBUNIT DELT
307	5fsg-A	2.7	4.7	72	661	6	MOLECULE:	MALTOSE-BINDING PERIPLASMIC PROTEIN, HANTAVIRUS
308	5exr-B	2.7	7.8	79	434	6	MOLECULE:	DNA PRIMASE SMALL SUBUNIT;
309	6ye4-A	2.7	4.9	70	236	9	MOLECULE:	BIOPOLYMER TRANSPORT PROTEIN EXBB;
310	7mrw-C	2.7	13.5	79	706	4	MOLECULE:	CYTOADHERENCE LINKED ASEXUAL PROTEIN 3.1;
311	6ofs-A	2.7	14	81	905	2	MOLECULE:	PROBABLE ZINC PROTEASE PQQL;
312	6rd4-4	2.7	3.7	66	290	11	MOLECULE:	ASA-10: POLYTOMELLA F-ATP SYNTHASE ASSOCIATED SUB
313	5l1a-A	2.7	3.2	52	108	8	MOLECULE:	UNCHARACTERIZED PROTEIN;
314	6zh1-A	2.7	4.1	56	159	5	MOLECULE:	FACTOR H-BINDING PROTEIN A;
315	1ej6-D	2.7	4.4	66	417	3	MOLECULE:	LAMBDA2;
316	2qkm-B	2.7	16.3	84	266	12	MOLECULE:	SPBC3B9.21 PROTEIN;
317	4oe9-A	2.7	4	67	119	3	MOLECULE:	COMM DOMAIN-CONTAINING PROTEIN 9;
318	7nnt-C	2.7	10	66	169	6	MOLECULE:	ENERGY-COUPLING FACTOR TRANSPORTER ATP-BINDING PR
319	5a1s-D	2.6	3.8	72	434	7	MOLECULE:	CITRATE-SODIUM SYMPORTER;
320	2rbd-A	2.6	11.6	84	159	8	MOLECULE:	BH2358 PROTEIN;
321	5i6c-A	2.6	3.3	62	480	11	MOLECULE:	URIC ACID-XANTHINE PERMEASE;
322	5i1t-A	2.6	4.1	92	285	9	MOLECULE:	STAGE II SPORULATION PROTEIN D;
323	6tg9-D	2.6	3	49	69	24	MOLECULE:	FORMATE DEHYDROGENASE SUBUNIT ALPHA;
324	4fhn-B	2.6	8.3	64	1022	11	MOLECULE:	NUCLEOPORIN NUP37;
325	6so5-E	2.6	3.2	65	103	9	MOLECULE:	ATPASE ASNA1;
326	3qi7-A	2.6	4.3	56	358	5	MOLECULE:	PUTATIVE TRANSCRIPTIONAL REGULATOR;
327	6wte-A	2.6	9.5	64	567	6	MOLECULE:	B12-BINDING DOMAIN-CONTAINING PROTEIN;
328	2c5q-E	2.6	3.7	52	233	8	MOLECULE:	RRAA-LIKE PROTEIN YER010C;
329	4n5a-A	2.6	10.3	57	535	9	MOLECULE:	PROTEIN EFR3;
330	5gzt-B	2.6	10.5	75	1134	8	MOLECULE:	CHITINASE;
331	2hh6-A	2.6	8	56	112	5	MOLECULE:	BH3980 PROTEIN;
332	5zt3-A	2.6	2.8	52	114	8	MOLECULE:	WA352;
333	6snh-X	2.6	5.8	74	479	8	MOLECULE:	DOLICHYL PYROPHOSPHATE MAN9GLCNAC2 ALPHA-1,3-
334	6fea-C	2.6	6.3	64	113	8	MOLECULE:	NITROGENASE PROTEIN ALPHA CHAIN;
335	7mi6-A	2.6	14.5	72	2419	10	MOLECULE:	FUSION PROTEIN OF DYNEIN AND ENDOLYSIN;
336	6l4o-A	2.6	7.6	61	429	11	MOLECULE:	APOPTOSIS INHIBITOR 5;
337	7dqk-B	2.6	4.9	72	479	11	MOLECULE:	PROTEIN DETOXIFICATION;
338	4ggf-L	2.6	2.4	45	109	4	MOLECULE:	PROTEIN S100-A8;
339	7o4i-1	2.6	4.3	60	522	2	MOLECULE:	GENERAL TRANSCRIPTION AND DNA REPAIR FACTOR IIH H
340	2qcx-B	2.6	4	69	227	4	MOLECULE:	TRANSCRIPTIONAL ACTIVATOR TENA;
341	4zsf-A	2.6	13.1	55	272	9	MOLECULE:	BSAWI ENDONUCLEASE;
342	5o5o-C	2.6	3.6	62	276	6	MOLECULE:	RNASE ADAPTER PROTEIN RAPZ;
343	6ny2-Y	2.6	5.4	77	915	5	MOLECULE:	DNA TARGET STRAND;
344	3ctw-B	2.6	9	65	120	3	MOLECULE:	RCDA;
345	5y69-A	2.6	8.7	56	147	7	MOLECULE:	CHAIN A;
346	5oon-A	2.6	3.5	65	270	6	MOLECULE:	UNDECAPRENYL-DIPHOSPHATASE;
347	4kh6-B	2.6	8.8	78	596	8	MOLECULE:	NUCLEOSIDE-TRIPHOSPHATASE 2;
348	3odm-B	2.6	6.9	67	529	4	MOLECULE:	PHOSPHOENOLPYRUVATE CARBOXYLASE;
349	4mb4-A	2.6	13.2	64	531	11	MOLECULE:	CHITINASE 60;
350	5nd1-B	2.6	9.9	90	1004	11	MOLECULE:	CAPSID PROTEIN;
351	2qup-A	2.6	4	57	119	5	MOLECULE:	BH1478 PROTEIN;
352	1ofd-A	2.6	11.2	60	1491	15	MOLECULE:	FERREDOXIN-DEPENDENT GLUTAMATE SYNTHASE 2;
353	2mab-A	2.6	3.1	60	109	12	MOLECULE:	ACINIFORM SPIDROIN;
354	6cc4-A	2.6	5	75	608	4	MOLECULE:	SOLUBLE CYTOCHROME B562, LIPID II FLIPPASE MURJ C
355	7ole-K	2.6	7.5	73	394	10	MOLECULE:	RUVB-LIKE 1;
356	3k66-A	2.6	5.2	68	217	10	MOLECULE:	BETA-AMYLOID-LIKE PROTEIN;
357	7dgy-A	2.6	3.7	61	99	16	MOLECULE:	C2;
358	2qeu-B	2.6	2.9	56	133	7	MOLECULE:	PUTATIVE CARBOXYMUCONOLACTONE DECARBOXYLASE;
359	6uqv-A	2.6	9.1	77	287	6	MOLECULE:	CHOE;
360	3o60-A	2.6	3.3	60	182	5	MOLECULE:	LIN0861 PROTEIN;
361	6hpn-A	2.6	7.1	54	212	2	MOLECULE:	ANTIGEN, P35;
362	6w2q-A	2.6	3.5	62	195	15	MOLECULE:	JUNCTION 34;
363	5odw-D	2.6	4.4	75	198	8	MOLECULE:	FERRIPYOVERDINE RECEPTOR;
364	4dnr-A	2.6	3.8	67	1031	13	MOLECULE:	CATION EFFLUX SYSTEM PROTEIN CUSB;
365	3fp0-A	2.6	10.7	74	510	7	MOLECULE:	15-O-ACETYLTRANSFERASE;
366	3ugm-A	2.6	5.1	64	854	5	MOLECULE:	TAL EFFECTOR AVRBS3/PTHA;
367	3hi0-A	2.6	4.3	65	501	9	MOLECULE:	PUTATIVE EXOPOLYPHOSPHATASE;
368	6qg0-G	2.6	6	70	355	6	MOLECULE:	TRANSLATION INITIATION FACTOR EIF-2B SUBUNIT ALPH
369	4whj-A	2.6	5	77	565	10	MOLECULE:	INTERFERON-INDUCED GTP-BINDING PROTEIN MX2;
370	2bma-A	2.6	4.1	59	467	8	MOLECULE:	GLUTAMATE DEHYDROGENASE (NADP+);
371	4f9j-A	2.6	9	65	599	12	MOLECULE:	POLY-BETA-1,6-N-ACETYL-D-GLUCOSAMINE N-DEACETYLAS
372	2wit-A	2.6	8.3	79	531	13	MOLECULE:	GLYCINE BETAINE TRANSPORTER BETP;
373	1xrs-A	2.6	6.9	80	516	8	MOLECULE:	D-LYSINE 5,6-AMINOMUTASE ALPHA SUBUNIT;
374	7m1s-A	2.6	5.5	64	577	9	MOLECULE:	GUANYLATE-BINDING PROTEIN 2;
375	7shg-A	2.6	3.9	71	591	1	MOLECULE:	RIBOFURANOSYL TRANSFERASE;
376	5o9z-G	2.6	8	62	804	8	MOLECULE:	PRE-MRNA-PROCESSING-SPLICING FACTOR 8;
377	1r5i-D	2.6	4	60	214	7	MOLECULE:	HLA CLASS II HISTOCOMPATIBILITY ANTIGEN, DR
378	3no6-A	2.6	8.1	79	235	3	MOLECULE:	TRANSCRIPTIONAL ACTIVATOR TENA;
379	6aun-A	2.6	3.5	65	618	11	MOLECULE:	PLA2G6, IPLA2BETA;
380	6qm7-C	2.6	9.4	54	276	6	MOLECULE:	PROTEASOME ALPHA1 CHAIN;
381	6a17-A	2.6	4	68	444	3	MOLECULE:	CYTOCHROME P450 90B1;
382	6n7p-X	2.6	3.8	69	826	9	MOLECULE:	U1 SMALL NUCLEAR RIBONUCLEOPROTEIN 70 KDA HOMOLOG
383	7pmk-R	2.6	9.2	63	552	13	MOLECULE:	DNA REPLICATION LICENSING FACTOR MCM2;
384	7jv7-B	2.6	4	79	310	4	MOLECULE:	CTD KINASE SUBUNIT ALPHA;
385	6ird-B	2.6	7.4	49	254	2	MOLECULE:	1-PHOSPHATIDYLINOSITOL 4,5-BISPHOSPHATE PHOSPHODI
386	3hnw-A	2.6	7.3	46	128	2	MOLECULE:	UNCHARACTERIZED PROTEIN;
387	6zce-q	2.6	8.7	74	636	1	MOLECULE:	EUKARYOTIC TRANSLATION INITIATION FACTOR 3 SUBUNI
388	3t6p-A	2.6	3.6	69	330	10	MOLECULE:	BACULOVIRAL IAP REPEAT-CONTAINING PROTEIN 2;
389	5nw5-A	2.6	4.9	66	1085	12	MOLECULE:	TELOMERE LENGTH REGULATOR PROTEIN RIF1;
390	3lpz-A	2.6	10.6	64	314	5	MOLECULE:	UNCHARACTERIZED PROTEIN;
391	6k93-A	2.6	6.7	74	239	11	MOLECULE:	TYPE III EFFECTOR XOPAI;
392	7apk-j	2.6	13.9	66	707	6	MOLECULE:	THO COMPLEX SUBUNIT 1;
393	7mi1-A	2.6	10	60	2628	3	MOLECULE:	CHIMERA PROTEIN OF DYNEIN AND ENDOLYSIN;
394	7vpf-A	2.6	12	68	273	10	MOLECULE:	XYLOSE ISOMERASE;
395	6s8f-F	2.6	14.3	76	2571	8	MOLECULE:	SERINE/THREONINE-PROTEIN KINASE TEL1,SERINE/THREO
396	4m70-B	2.5	2.5	49	91	10	MOLECULE:	RX PROTEIN;
397	1nks-A	2.5	9.1	60	194	10	MOLECULE:	ADENYLATE KINASE;
398	3r4i-A	2.5	11	56	320	13	MOLECULE:	CITRATE LYASE;
399	7jr7-A	2.5	3.8	64	588	6	MOLECULE:	ATP-BINDING CASSETTE SUB-FAMILY G MEMBER 5;
400	5txf-A	2.5	12.1	61	378	3	MOLECULE:	PHOSPHATIDYLCHOLINE-STEROL ACYLTRANSFERASE;
401	4in3-D	2.5	4.7	52	632	4	MOLECULE:	CHITIN BIOSYNTHESIS PROTEIN CHS5;
402	6ypc-W	2.5	2.6	47	69	15	MOLECULE:	INNER KINETOCHORE SUBUNIT MCM22;
403	2iqt-A	2.5	9.9	65	295	3	MOLECULE:	FRUCTOSE-BISPHOSPHATE ALDOLASE CLASS 1;
404	1rtw-B	2.5	3.1	73	209	7	MOLECULE:	TRANSCRIPTIONAL ACTIVATOR, PUTATIVE;
405	5a31-N	2.5	5.6	72	703	4	MOLECULE:	ANAPHASE-PROMOTING COMPLEX SUBUNIT 1;
406	5l25-A	2.5	3.2	68	399	7	MOLECULE:	BORON TRANSPORTER 1;
407	4r73-A	2.5	3.4	71	321	4	MOLECULE:	ABC-TYPE FE3+ TRANSPORT SYSTEM, PERIPLASMIC COMPO
408	5tnv-A	2.5	11.4	70	306	11	MOLECULE:	AP ENDONUCLEASE, FAMILY PROTEIN 2;
409	7s3d-l	2.5	13.6	50	170	12	MOLECULE:	PHOTOSYSTEM I P700 CHLOROPHYLL A APOPROTEIN A1;
410	7br2-A	2.5	12.4	79	446	8	MOLECULE:	LIPOLYTIC ENZYME, G-D-S-L FAMILY;
411	6hqd-C	2.5	3.2	77	415	5	MOLECULE:	CYTOCHROME P450;
412	6fqe-B	2.5	8	50	340	12	MOLECULE:	PARATHION HYDROLASE;
413	6iv9-A	2.5	9.8	66	874	11	MOLECULE:	CAS13D;
414	2i1k-A	2.5	9.6	57	545	12	MOLECULE:	MOESIN;
415	7nmq-A	2.5	8.6	78	365	10	MOLECULE:	HEMOLYSIN BL LYTIC COMPONENT L1;
416	4bzj-C	2.5	3.9	53	693	9	MOLECULE:	PROTEIN TRANSPORT PROTEIN SEC31;
417	6ket-A	2.5	2.9	59	348	12	MOLECULE:	PUWE;
418	7cun-B	2.5	5.9	69	1058	7	MOLECULE:	INTEGRATOR COMPLEX SUBUNIT 1;
419	6tv6-A	2.5	4.3	60	362	10	MOLECULE:	PROTEIN-ARGININE KINASE;
420	5w60-A	2.5	5.1	59	179	5	MOLECULE:	APOPTOSIS REGULATOR BAX;
421	6lgy-A	2.5	4.9	68	312	4	MOLECULE:	TRANSPORTER, SODIUM/BILE ACID SYMPORTER FAMILY;
422	5j1j-A	2.5	8.7	63	273	5	MOLECULE:	SITE-DETERMINING PROTEIN;
423	5t9f-B	2.5	3.7	60	254	2	MOLECULE:	PREPHENATE DEHYDROGENASE 1;
424	5hmq-D	2.5	12.8	81	624	7	MOLECULE:	4-HYDROXYPHENYLPYRUVATE DIOXYGENASE;
425	5c8d-E	2.5	9.2	60	280	13	MOLECULE:	LIGHT-DEPENDENT TRANSCRIPTIONAL REGULATOR CARH;
426	6bt9-A	2.5	7.1	83	625	6	MOLECULE:	CHITINASE;
427	6w1s-S	2.5	9.3	81	901	10	MOLECULE:	MEDIATOR OF RNA POLYMERASE II TRANSCRIPTION SUBUN
428	7mop-A	2.5	14.5	81	2445	14	MOLECULE:	E3 UBIQUITIN-PROTEIN LIGASE HUWE1;
429	4zuz-B	2.5	14.4	77	858	10	MOLECULE:	SIDC;
430	2rb7-A	2.5	2.6	62	360	5	MOLECULE:	PEPTIDASE, M20/M25/M40 FAMILY;
431	6v9z-A	2.5	6.2	78	715	5	MOLECULE:	ABC-TYPE BACTERIOCIN TRANSPORTER;
432	2rq5-A	2.5	4.1	51	121	12	MOLECULE:	PROTEIN JUMONJI;
433	6lce-A	2.5	4	57	407	9	MOLECULE:	ABC TRANSPORTER SUBSTRATE BINDING COMPONENT;
434	2hxi-B	2.5	3.3	53	198	15	MOLECULE:	PUTATIVE TRANSCRIPTIONAL REGULATOR;
435	7nur-A	2.5	7.6	81	1044	9	MOLECULE:	PROTEIN KINASE DOMAIN-CONTAINING PROTEIN;
436	6w2r-B	2.5	8.4	67	221	12	MOLECULE:	JUNCTION 19 DHR54-DHR79;
437	5mmi-Z	2.5	3.7	68	101	13	MOLECULE:	50S RIBOSOMAL PROTEIN L31;
438	3lf9-A	2.5	6.4	74	120	9	MOLECULE:	4E10_D0_1IS1A_001_C (T161);
439	7aqq-N	2.5	5.4	72	488	6	MOLECULE:	NADH-UBIQUINONE OXIDOREDUCTASE CHAIN 3;
440	5hiu-A	2.5	4.4	57	407	16	MOLECULE:	GTPASE ACTIVATOR-LIKE PROTEIN;
441	3bjd-C	2.5	12.2	78	324	9	MOLECULE:	PUTATIVE 3-OXOACYL-(ACYL-CARRIER-PROTEIN) SYNTHAS
442	2eyq-A	2.5	11.5	56	1146	11	MOLECULE:	TRANSCRIPTION-REPAIR COUPLING FACTOR;
443	7n98-A	2.5	3.4	75	473	5	MOLECULE:	SODIUM-DEPENDENT LYSOPHOSPHATIDYLCHOLINE SYMPORTE
444	7mi8-A	2.5	4.5	76	868	5	MOLECULE:	FUSION PROTEIN OF DYNEIN AND ENDOLYSIN;
445	2vwa-A	2.5	2.7	52	99	6	MOLECULE:	PUTATIVE UNCHARACTERIZED PROTEIN PF13_0012;
446	7f66-J	2.5	4.1	58	591	7	MOLECULE:	TRANSLATION INITIATION FACTOR EIF-2B SUBUNIT ALPH
447	6ysf-F	2.5	4.1	62	257	5	MOLECULE:	CHEMOTAXIS MOTB PROTEIN;
448	5iwz-A	2.5	11.1	70	372	1	MOLECULE:	SYNAPTONEMAL COMPLEX PROTEIN 2;
449	2pe4-A	2.5	6.5	72	417	7	MOLECULE:	HYALURONIDASE-1;
450	2e28-A	2.5	9.4	73	587	4	MOLECULE:	PYRUVATE KINASE;
451	6m0w-A	2.5	5.9	79	1032	10	MOLECULE:	RNA (72-MER);
452	4xxk-A	2.5	3.7	59	149	7	MOLECULE:	PHYCOBILIPROTEIN APCE;
453	2ajq-A	2.5	2.9	50	704	6	MOLECULE:	DNA PRIMER;
454	5aim-B	2.5	5.4	57	98	7	MOLECULE:	TRANSCRIPTION FACTOR TAU 138 KDA SUBUNIT;
455	7mex-A	2.5	7	78	1737	5	MOLECULE:	UBIQUITIN;
456	5hv1-A	2.5	2.5	42	847	5	MOLECULE:	PHOSPHOENOLPYRUVATE SYNTHASE;
457	2qw5-A	2.5	8.5	60	327	2	MOLECULE:	XYLOSE ISOMERASE-LIKE TIM BARREL;
458	7n8n-B	2.5	5.9	61	202	13	MOLECULE:	HISTONE H4-H3 DOUBLET;
459	6wuh-A	2.5	10.2	56	308	16	MOLECULE:	SAM35;
460	5z62-H	2.5	3.9	59	82	7	MOLECULE:	CYTOCHROME C OXIDASE SUBUNIT 1;
461	7kzn-B	2.5	3.5	61	683	2	MOLECULE:	HEAVY CHAIN ALPHA;
462	7k10-A	2.5	9.8	55	1259	4	MOLECULE:	DNA-DEPENDENT PROTEIN KINASE CATALYTIC SUBUNIT;
463	7dpd-B	2.5	11.3	61	273	11	MOLECULE:	DNA HELICASE MCM9;
464	6jxc-A	2.5	12	75	2345	7	MOLECULE:	SERINE/THREONINE-PROTEIN KINASE TEL1;
465	1whu-A	2.4	5.7	68	104	6	MOLECULE:	POLYNUCLEOTIDE PHOSPHORYLASE; 3'-5' RNA
466	6gkw-A	2.4	5.2	67	351	3	MOLECULE:	PUTATIVE PHAGE XKDK-LIKE PROTEIN;
467	7c76-B	2.4	3.7	82	483	12	MOLECULE:	TOLL-LIKE RECEPTOR 3;
468	5cm8-A	2.4	11.6	73	419	5	MOLECULE:	RAL GUANINE NUCLEOTIDE DISSOCIATION STIMULATOR-LI
469	6so5-C	2.4	3.6	65	144	0	MOLECULE:	ATPASE ASNA1;
470	5b7i-C	2.4	3.2	64	138	6	MOLECULE:	CRISPR-ASSOCIATED NUCLEASE/HELICASE CAS3 SUBTYPE
471	3tuf-A	2.4	4.3	53	115	11	MOLECULE:	STAGE III SPORULATION PROTEIN AH;
472	7rz4-A	2.4	8.1	64	993	9	MOLECULE:	GLUTAMATE RECEPTOR 2;
473	5lc5-n	2.4	3.3	54	166	9	MOLECULE:	NADH-UBIQUINONE OXIDOREDUCTASE CHAIN 3;
474	2dnx-A	2.4	11.1	71	130	8	MOLECULE:	SYNTAXIN-12;
475	7cc7-A	2.4	7.2	56	227	13	MOLECULE:	REGULATOR OF MICROTUBULE DYNAMICS PROTEIN 3;
476	7met-B	2.4	4.5	71	455	7	MOLECULE:	ATP-DEPENDENT LIPID A-CORE FLIPPASE;
477	6d2w-A	2.4	4.1	59	687	12	MOLECULE:	ARYL-PHOSPHO-BETA-D-GLUCOSIDASE BGLC, GH1 FAMILY;
478	7bvf-A	2.4	7.4	72	1087	11	MOLECULE:	PROBABLE ARABINOSYLTRANSFERASE B;
479	6mur-B	2.4	3.3	66	162	12	MOLECULE:	UNCHARACTERIZED PROTEIN;
480	6dk9-F	2.4	5.2	66	232	14	MOLECULE:	DNA DAMAGE-INDUCIBLE PROTEIN;
481	6hs7-a	2.4	5.4	63	513	8	MOLECULE:	IMCF-LIKE FAMILY PROTEIN;
482	7bii-B	2.4	10.1	68	2144	4	MOLECULE:	E3 UBIQUITIN-PROTEIN LIGASE HUWE1;
483	1ypx-A	2.4	3.3	55	318	13	MOLECULE:	PUTATIVE VITAMIN-B12 INDEPENDENT METHIONINE SYNTH
484	1ac5-A	2.4	8.6	67	483	6	MOLECULE:	KEX1(DELTA)P;
485	4p3z-A	2.4	2.9	52	292	6	MOLECULE:	COPN;
486	7lsv-B	2.4	4.8	67	158	3	MOLECULE:	CALMODULIN-DEPENDENT PROTEIN KINASE;
487	1i60-A	2.4	11.1	73	278	3	MOLECULE:	IOLI PROTEIN;
488	6p82-B	2.4	3.1	52	302	12	MOLECULE:	NUCLEOTIDYLTRANSFERASE;
489	1iur-A	2.4	5	59	88	10	MOLECULE:	KIAA0730 PROTEIN;
490	3c1d-B	2.4	9.4	61	154	10	MOLECULE:	REGULATORY PROTEIN RECX;
491	3cra-A	2.4	10.8	50	239	8	MOLECULE:	PROTEIN MAZG;
492	4roe-A	2.4	13.2	70	307	1	MOLECULE:	TRANSCRIPTION FACTOR IIIB 50 KDA SUBUNIT;
493	4dws-A	2.4	11.1	75	539	11	MOLECULE:	CHI2;
494	5nvu-A	2.4	8.5	82	3169	0	MOLECULE:	DYNEIN MOTOR DOMAIN;
495	3tdw-A	2.4	4.1	53	302	11	MOLECULE:	GENTAMICIN RESISTANCE PROTEIN;
496	7bwk-A	2.4	6.9	53	113	2	MOLECULE:	ICMO (DOTL);
497	6s6b-B	2.4	4.1	70	154	7	MOLECULE:	CRISPR-ASSOCIATED PROTEIN, CMR5 FAMILY;
498	1pu6-B	2.4	2.9	46	217	9	MOLECULE:	3-METHYLADENINE DNA GLYCOSYLASE;
499	5ljm-A	2.4	4.8	63	203	2	MOLECULE:	SPERMATOGENESIS-ASSOCIATED PROTEIN 2;
500	5w0p-C	2.4	13.8	76	850	3	MOLECULE:	ENDOLYSIN,RHODOPSIN,S-ARRESTIN;
501	6tdw-B	2.4	9	68	327	9	MOLECULE:	ATPTB1;
502	6zyv-A	2.4	7.1	60	238	2	MOLECULE:	CIR PROTEIN;
503	7etr-C	2.4	3.7	50	82	10	MOLECULE:	TRANSCRIPTIONAL REGULATOR COPG FAMILY;
504	3vuq-C	2.4	6.2	65	179	9	MOLECULE:	TRANSCRIPTIONAL REGULATOR (TETR/ACRR FAMILY);
505	3hc7-A	2.4	10.1	64	252	9	MOLECULE:	GENE 12 PROTEIN;
506	5yrq-A	2.4	2.8	54	125	6	MOLECULE:	DNA REPAIR PROTEIN RAD5,DNA REPAIR PROTEIN REV1;
507	2k3n-A	2.4	6.3	70	160	13	MOLECULE:	TUSP1;
508	5i1u-B	2.4	8.3	83	294	6	MOLECULE:	GERMACRADIEN-4-OL SYNTHASE;
509	7q2x-C	2.4	3.6	55	285	2	MOLECULE:	STRUCTURAL MAINTENANCE OF CHROMOSOMES PROTEIN 2;
510	6jcx-F	2.4	7	61	186	13	MOLECULE:	DNA-DIRECTED RNA POLYMERASE SUBUNIT ALPHA;
511	4mnd-A	2.4	10.8	61	408	2	MOLECULE:	CTP L-MYO-INOSITOL-1-PHOSPHATE CYTIDYLYLTRANSFERA
512	6ueb-A	2.4	6.3	80	2099	5	MOLECULE:	LARGE STRUCTURAL PROTEIN;
513	6t9i-K	2.4	8.6	62	279	10	MOLECULE:	TRANSCRIPTION FACTOR SPT20;
514	6poj-A	2.4	10.2	73	292	10	MOLECULE:	AQUAPORIN-1;
515	7m33-D	2.4	7	77	664	5	MOLECULE:	LIPID A EXPORT ATP-BINDING/PERMEASE PROTEIN MSBA;
516	3e7q-B	2.4	10.2	69	210	12	MOLECULE:	TRANSCRIPTIONAL REGULATOR;
517	2g77-A	2.4	9.7	70	331	7	MOLECULE:	GTPASE-ACTIVATING PROTEIN GYP1;
518	5x41-F	2.4	1.8	40	244	10	MOLECULE:	COBALT ABC TRANSPORTER ATP-BINDING PROTEIN;
519	6w38-A	2.4	3.4	54	331	4	MOLECULE:	TERMINAL NUCLEOTIDYLTRANSFERASE 5C;
520	4cej-A	2.4	7.7	70	1177	13	MOLECULE:	ATP-DEPENDENT HELICASE/NUCLEASE SUBUNIT A;
521	5kqj-A	2.4	3.1	50	185	12	MOLECULE:	2''-AMINOGLYCOSIDE NUCLEOTIDYLTRANSFERASE;
522	6lo8-F	2.4	4.4	54	84	7	MOLECULE:	MITOCHONDRIAL IMPORT INNER MEMBRANE TRANSLOCASE S
523	5w8n-A	2.4	6.2	58	369	9	MOLECULE:	LIPID-A-DISACCHARIDE SYNTHASE;
524	7v6h-A	2.4	2.6	41	268	7	MOLECULE:	CYCLOPROPANE FATTY-ACYL-PHOSPHOLIPID SYNTHASE-LIK
525	6xgx-A	2.4	12.6	56	402	13	MOLECULE:	MUTATOR FAMILY TRANSPOSASE;
526	6y86-A	2.4	4.2	63	425	5	MOLECULE:	MEMBRANE PROTEIN INSERTASE YIDC;
527	6muu-A	2.4	4.9	98	780	9	MOLECULE:	UNCHARACTERIZED PROTEIN CSM1;
528	5yke-B	2.4	4.8	77	845	1	MOLECULE:	ATP-SENSITIVE INWARD RECTIFIER POTASSIUM CHANNEL
529	6neq-z	2.4	4.3	59	207	5	MOLECULE:	28S RIBOSOMAL RNA, MITOCHONDRIAL;
530	6yxj-B	2.4	5.3	61	218	5	MOLECULE:	NON-STRUCTURAL PROTEIN 3;
531	1kl7-A	2.4	3.3	55	509	9	MOLECULE:	THREONINE SYNTHASE;
532	7n84-g	2.4	3	61	1062	8	MOLECULE:	NUCLEOPORIN NUP188;
533	4wjw-B	2.4	11.5	80	673	5	MOLECULE:	CHITIN BIOSYNTHESIS PROTEIN CHS5;
534	6zg3-D	2.4	2.1	40	260	10	MOLECULE:	ENERGY-COUPLING FACTOR TRANSPORTER ATP-BINDING PR
535	6yxq-A	2.4	9.8	56	188	9	MOLECULE:	ACTIVATING SIGNAL COINTEGRATOR 1 COMPLEX SUBUNIT
536	4ywk-A	2.4	12.3	61	184	16	MOLECULE:	CELL DIVISION CONTROL PROTEIN 21;
537	6tdw-C	2.4	2.9	48	157	6	MOLECULE:	ATPTB1;
538	6h3z-A	2.4	9	66	208	8	MOLECULE:	CCR4-NOT TRANSCRIPTION COMPLEX SUBUNIT 1;
539	2h7f-X	2.4	3.6	64	314	6	MOLECULE:	5'-D(*TP*TP*GP*TP*CP*GP*CP*CP*CP*TP*T)-3';
540	6tgb-A	2.4	10.7	70	1450	9	MOLECULE:	DEDICATOR OF CYTOKINESIS PROTEIN 2;
541	2dof-A	2.4	2.5	49	85	8	MOLECULE:	TRANSCRIPTION ELONGATION REGULATOR 1;
542	7vcs-A	2.4	9.2	58	766	9	MOLECULE:	TRANSITIONAL ENDOPLASMIC RETICULUM ATPASE;
543	2ynm-D	2.4	1.9	41	488	12	MOLECULE:	LIGHT-INDEPENDENT PROTOCHLOROPHYLLIDE REDUCTASE
544	4par-A	2.3	6.9	70	314	7	MOLECULE:	DNA 18-MER;
545	6zpa-A	2.3	3.7	47	173	6	MOLECULE:	DATZ;
546	3s4w-A	2.3	6.8	91	1206	8	MOLECULE:	FANCONI ANEMIA GROUP I PROTEIN HOMOLOG;
547	3bni-A	2.3	3.1	55	174	7	MOLECULE:	PUTATIVE TETR-FAMILY TRANSCRIPTIONAL REGULATOR;
548	2vkc-A	2.3	3.6	58	105	14	MOLECULE:	NEDD4-BINDING PROTEIN 2;
549	7lo8-Z	2.3	4.4	62	369	2	MOLECULE:	QUINOLONE RESISTANCE PROTEIN NORA;
550	3fr8-B	2.3	4.5	80	517	5	MOLECULE:	PUTATIVE KETOL-ACID REDUCTOISOMERASE (OS05G057370
551	3ur8-A	2.3	9.6	59	321	10	MOLECULE:	GLUCAN ENDO-1,3-BETA-D-GLUCOSIDASE;
552	6wq2-A	2.3	11.1	72	154	4	MOLECULE:	A-DNA;
553	5gsm-A	2.3	8.7	60	786	5	MOLECULE:	EXO-BETA-D-GLUCOSAMINIDASE;
554	4c1b-A	2.3	8.3	54	171	11	MOLECULE:	ORF1-ENCODED PROTEIN;
555	2kr6-A	2.3	3.2	51	176	4	MOLECULE:	PRESENILIN-1;
556	3sql-A	2.3	8.4	75	525	9	MOLECULE:	GLYCOSYL HYDROLASE FAMILY 3;
557	6za0-A	2.3	4.3	62	240	3	MOLECULE:	TRANSCRIPTIONAL REGULATOR, GNTR FAMILY;
558	7oqe-K	2.3	6.9	62	406	6	MOLECULE:	PROTEIN NAM8;
559	7d48-A	2.3	3.2	52	355	10	MOLECULE:	CYCLIC AMP-AMP-GMP SYNTHASE;
560	4fix-A	2.3	4.5	66	629	12	MOLECULE:	UDP-GALACTOFURANOSYL TRANSFERASE GLFT2;
561	7kf3-A	2.3	4.6	56	362	5	MOLECULE:	GDP-MANNOSE 4,6-DEHYDRATASE;
562	6d5f-A	2.3	4.1	66	193	8	MOLECULE:	FIMBRIAL PROTEIN;
563	2g3f-A	2.3	3.2	52	414	10	MOLECULE:	IMIDAZOLONEPROPIONASE;
564	5ola-A	2.3	8.3	63	212	3	MOLECULE:	TRANSCRIPTION ELONGATION FACTOR, MITOCHONDRIAL;
565	5kiv-A	2.3	4	64	262	8	MOLECULE:	PROTEIN-ADP-RIBOSE HYDROLASE;
566	3rmi-A	2.3	2.9	58	105	16	MOLECULE:	CHORISMATE MUTASE PROTEIN;
567	2c1y-A	2.3	4.6	56	231	11	MOLECULE:	WINDBEUTEL PROTEIN;
568	7ose-A	2.3	5.3	65	503	6	MOLECULE:	CYTOCHROME BD-II UBIQUINOL OXIDASE SUBUNIT 1;
569	7crc-E	2.3	5.8	66	237	9	MOLECULE:	NAD+ HYDROLASE (NADASE);
570	5cuk-A	2.3	4	57	94	7	MOLECULE:	RULER PROTEIN;
571	5yij-A	2.3	3.6	85	959	12	MOLECULE:	SDEA;
572	1qha-A	2.3	14.2	81	903	6	MOLECULE:	PROTEIN (HEXOKINASE);
573	6xu2-A	2.3	8.6	70	1091	6	MOLECULE:	IMPORTIN-5;
574	5lmn-X	2.3	3.1	55	168	2	MOLECULE:	16S RIBOSOMAL RNA;
575	4u6u-A	2.3	4.2	59	67	3	MOLECULE:	COG7;
576	3js6-A	2.3	2.8	57	321	4	MOLECULE:	UNCHARACTERIZED PARM PROTEIN;
577	3iee-A	2.3	6.1	60	256	7	MOLECULE:	PUTATIVE EXPORTED PROTEIN;
578	6scj-A	2.3	7.6	59	2551	2	MOLECULE:	THYROGLOBULIN;
579	7b93-n	2.3	3.6	56	178	7	MOLECULE:	NADH-UBIQUINONE OXIDOREDUCTASE CHAIN 3;
580	1p8c-C	2.3	3.2	56	119	13	MOLECULE:	CONSERVED HYPOTHETICAL PROTEIN;
581	6tjv-F	2.3	11.8	77	600	6	MOLECULE:	NAD(P)H-QUINONE OXIDOREDUCTASE SUBUNIT 1;
582	2hvr-A	2.3	3.5	65	319	11	MOLECULE:	5'-
583	6hwj-A	2.3	3.3	60	428	10	MOLECULE:	MALTOKINASE;
584	4rkm-B	2.3	7.3	55	660	11	MOLECULE:	MCCA;
585	3x38-B	2.3	7.2	50	79	8	MOLECULE:	MITOCHONDRIAL MORPHOGENESIS PROTEIN SLD7;
586	4h41-B	2.3	3.6	52	322	12	MOLECULE:	PUTATIVE ALPHA-L-FUCOSIDASE;
587	2l9s-B	2.3	3.2	47	94	9	MOLECULE:	PHD FINGER PROTEIN 12;
588	2gb7-B	2.3	4.3	70	295	6	MOLECULE:	DNA STRAND 1;
589	2gfp-A	2.3	3.7	86	375	3	MOLECULE:	MULTIDRUG RESISTANCE PROTEIN D;
590	7w0b-A	2.3	5.2	68	1586	6	MOLECULE:	DICER-2, ISOFORM A;
591	3ajb-A	2.3	4.7	69	293	3	MOLECULE:	PEROXISOMAL BIOGENESIS FACTOR 3;
592	4ww9-A	2.3	4.4	76	238	1	MOLECULE:	EKC/KEOPS COMPLEX SUBUNIT BUD32;
593	6rwt-A	2.3	4.2	78	181	9	MOLECULE:	UBIQUINOL-CYTOCHROME C CHAPERONE;
594	4w8y-A	2.3	3.4	55	834	13	MOLECULE:	CRISPR SYSTEM CMR SUBUNIT CMR2;
595	3w0f-A	2.3	3.5	56	255	13	MOLECULE:	ENDONUCLEASE 8-LIKE 3;
596	5mym-C	2.3	10.1	69	205	6	MOLECULE:	HTH-TYPE TRANSCRIPTIONAL REGULATOR ETHR;
597	6yj4-d	2.3	4	48	67	6	MOLECULE:	NADH-UBIQUINONE OXIDOREDUCTASE CHAIN 3;
598	1gqe-A	2.3	7.7	70	362	7	MOLECULE:	RELEASE FACTOR 2;
599	6lpf-B	2.3	7.6	49	1007	14	MOLECULE:	LEUCINE--TRNA LIGASE, CYTOPLASMIC;
600	7cbd-A	2.3	3.7	62	443	11	MOLECULE:	EXOGLUCANASE A;
601	5f3o-A	2.3	9.4	65	194	9	MOLECULE:	PUTATIVE UNCHARACTERIZED PROTEIN;
602	7toh-A	2.3	4.3	67	379	4	MOLECULE:	SGNH HYDROLASE;
603	6qpw-C	2.3	9.6	58	377	3	MOLECULE:	STRUCTURAL MAINTENANCE OF CHROMOSOMES PROTEIN,STR
604	2a2f-X	2.3	13.9	83	296	5	MOLECULE:	EXOCYST COMPLEX COMPONENT SEC15;
605	6ypq-A	2.3	3.8	59	164	10	MOLECULE:	C-PHYCOCYANIN ALPHA CHAIN;
606	1pv6-A	2.3	3.3	74	417	5	MOLECULE:	LACTOSE PERMEASE;
607	4xfr-A	2.3	3.4	64	401	8	MOLECULE:	UNCHARACTERIZED PROTEIN;
608	7l01-B	2.3	3.1	49	385	8	MOLECULE:	DIHYDROOROTATE DEHYDROGENASE (QUINONE), MITOCHOND
609	2y7h-B	2.3	4.1	71	530	8	MOLECULE:	TYPE-1 RESTRICTION ENZYME ECOKI SPECIFICITY PROTE
610	6s18-A	2.3	9.9	63	143	5	MOLECULE:	AROMATIC ACID CHEMORECEPTOR;
611	4oe8-C	2.3	9.6	55	87	2	MOLECULE:	INTERLEUKIN-12 SUBUNIT BETA;
612	5hax-A	2.3	9.6	59	698	12	MOLECULE:	NUCLEOPORIN NUP170;
613	4uj6-A	2.3	14.6	76	711	11	MOLECULE:	SURFACE LAYER PROTEIN;
614	1qbk-B	2.3	13.1	81	879	5	MOLECULE:	KARYOPHERIN BETA2;
615	1c9k-B	2.3	4.2	67	180	7	MOLECULE:	ADENOSYLCOBINAMIDE KINASE;
616	7nyw-E	2.3	5.2	63	212	13	MOLECULE:	CHROMOSOME PARTITION PROTEIN MUKB;
617	7qj0-L	2.3	7.6	60	566	3	MOLECULE:	MITOTIC-SPINDLE ORGANIZING PROTEIN 1;
618	5mlq-A	2.3	5.5	60	226	10	MOLECULE:	CDPS;
619	5k12-A	2.3	3.6	52	294	13	MOLECULE:	GLUTAMATE DEHYDROGENASE 1, MITOCHONDRIAL;
620	7btq-A	2.2	5.7	82	474	4	MOLECULE:	TYPE I RESTRICTION ENZYME ECOR124II M PROTEIN;
621	6c70-A	2.2	8.4	71	388	10	MOLECULE:	ODORANT RECEPTOR;
622	7bss-A	2.2	3.7	68	816	9	MOLECULE:	ATP11C;
623	4yyc-A	2.2	5.8	70	479	7	MOLECULE:	PUTATIVE TRIMETHYLAMINE METHYLTRANSFERASE;
624	4fqg-B	2.2	6.8	57	189	5	MOLECULE:	TRANSCRIPTION ELONGATION REGULATOR 1;
625	1xx1-A	2.2	11.3	57	285	11	MOLECULE:	SPHINGOMYELINASE I;
626	2b4l-A	2.2	3.5	58	268	10	MOLECULE:	GLYCINE BETAINE-BINDING PROTEIN;
627	1k7y-A	2.2	4.5	63	577	8	MOLECULE:	METHIONINE SYNTHASE;
628	6goc-A	2.2	4.2	56	444	5	MOLECULE:	DUF3826 DOMAIN-CONTAINING PROTEIN;
629	4y7k-A	2.2	6.6	47	250	4	MOLECULE:	LARGE CONDUCTANCE MECHANOSENSITIVE CHANNEL PROTEI
630	1wpb-A	2.2	4.9	61	168	11	MOLECULE:	HYPOTHETICAL PROTEIN YFBU;
631	3vuo-A	2.2	12.5	52	1151	4	MOLECULE:	NTNHA;
632	3dhi-B	2.2	3	64	306	8	MOLECULE:	TOLUENE 4-MONOOXYGENASE HYDROXYLASE ALPHA SUBUNIT
633	1z0x-A	2.2	5.7	59	216	0	MOLECULE:	TRANSCRIPTIONAL REGULATOR, TETR FAMILY;
634	7ar9-d	2.2	5.2	62	80	10	MOLECULE:	ND3;
635	3p01-A	2.2	4.2	56	178	9	MOLECULE:	TWO-COMPONENT RESPONSE REGULATOR;
636	5cwd-A	2.2	3.1	50	171	6	MOLECULE:	DESIGNED HELICAL REPEAT PROTEIN;
637	7apx-A	2.2	14.4	83	1165	6	MOLECULE:	THO COMPLEX SUBUNIT 2,THO2;
638	3f0c-A	2.2	5.1	58	193	3	MOLECULE:	TRANSCRIPTIONAL REGULATOR;
639	6vk5-B	2.2	6.1	80	392	8	MOLECULE:	METHANE MONOOXYGENASE COMPONENT A ALPHA CHAIN;
640	6wb9-6	2.2	3.5	51	98	4	MOLECULE:	ENDOPLASMIC RETICULUM MEMBRANE PROTEIN COMPLEX SU
641	6ihr-A	2.2	12.9	54	257	4	MOLECULE:	PHOSPHORYLATED PROTEIN PHOSPHATASE;
642	4lx0-B	2.2	4.5	71	382	8	MOLECULE:	RAS-RELATED PROTEIN RAB-11A;
643	5dpl-A	2.2	3	47	521	9	MOLECULE:	PROTEIN LYSINE METHYLTRANSFERASE 2;
644	3bqy-A	2.2	10.6	59	205	8	MOLECULE:	PUTATIVE TETR FAMILY TRANSCRIPTIONAL REGULATOR;
645	3mdq-A	2.2	4.5	67	312	6	MOLECULE:	EXOPOLYPHOSPHATASE;
646	5hr4-J	2.2	8.6	74	752	3	MOLECULE:	MMEI;
647	7x2u-A	2.2	9.5	76	541	8	MOLECULE:	SODIUM/HYDROGEN EXCHANGER 3;
648	2mqa-A	2.2	3.8	63	125	11	MOLECULE:	MINOR AMPULLATE FIBROIN 1;
649	5d1o-A	2.2	5.5	81	375	11	MOLECULE:	ATP-DEPENDENT RNA LIGASE;
650	6rmo-I	2.2	6.6	69	432	10	MOLECULE:	IMP-SPECIFIC 5'-NUCLEOTIDASE, PUTATIVE;
651	4raj-A	2.2	4.1	75	216	1	MOLECULE:	HEME OXYGENASE;
652	5has-A	2.2	6.6	70	381	13	MOLECULE:	SEC7;
653	4ip8-A	2.2	5.4	56	105	5	MOLECULE:	SERUM AMYLOID A-1 PROTEIN;
654	1vct-A	2.2	4.3	73	193	14	MOLECULE:	HYPOTHETICAL PROTEIN PH0236;
655	4aur-A	2.2	7.7	73	564	5	MOLECULE:	LEOA;
656	5dqz-B	2.2	3.7	78	301	12	MOLECULE:	CRISPR-ASSOCIATED ENDONUCLEASE CAS1;
657	2fna-A	2.2	3	50	352	10	MOLECULE:	CONSERVED HYPOTHETICAL PROTEIN;
658	2qyt-A	2.2	3.2	56	287	13	MOLECULE:	2-DEHYDROPANTOATE 2-REDUCTASE;
659	6o84-A	2.2	4.8	74	415	1	MOLECULE:	LOC100127796 PROTEIN,LOC100127796 PROTEIN,OTOP3,
660	7eew-B	2.2	4.6	59	110	7	MOLECULE:	TYPE I RESTRICTION-MODIFICATION SYSTEM METHYLTRAN
661	6ii2-A	2.2	9.8	54	614	9	MOLECULE:	PUTATIVE RTX-TOXIN;
662	6ch2-E	2.2	10.2	72	147	11	MOLECULE:	FLAGELLAR BIOSYNTHESIS PROTEIN FLHA;
663	5u1s-A	2.2	14.1	71	1488	4	MOLECULE:	SEPARIN;
664	3bhq-A	2.2	3.4	60	202	10	MOLECULE:	TRANSCRIPTIONAL REGULATOR;
665	7b0p-A	2.2	5.2	75	224	5	MOLECULE:	HYPOTHETICAL MEMBRANE SPANNING PROTEIN;
666	4akx-B	2.2	3.4	56	534	14	MOLECULE:	SPCU;
667	7lhw-A	2.2	12.6	75	1813	5	MOLECULE:	LEUCINE-RICH REPEAT SERINE/THREONINE-PROTEIN KINA
668	2xrh-A	2.2	3.3	53	100	8	MOLECULE:	PROTEIN HP0721;
669	4hrg-A	2.2	2.7	49	114	2	MOLECULE:	PROTEIN S100-A10;
670	2owy-A	2.2	13.2	69	306	4	MOLECULE:	RECOMBINATION-ASSOCIATED PROTEIN RDGC;
671	5j9u-G	2.2	9.9	76	297	12	MOLECULE:	HISTONE ACETYLTRANSFERASE ESA1;
672	6w17-G	2.2	3.7	55	150	4	MOLECULE:	ACTIN-RELATED PROTEIN 3;
673	4ng2-E	2.2	3.4	55	94	11	MOLECULE:	TRANSCRIPTIONAL ACTIVATOR PROTEIN LASR;
674	3h7i-A	2.2	3.3	73	302	5	MOLECULE:	RIBONUCLEASE H;
675	1qxp-B	2.2	2.8	49	788	8	MOLECULE:	MU-LIKE CALPAIN;
676	5ce7-A	2.2	6.8	60	140	8	MOLECULE:	CTD KINASE SUBUNIT GAMMA;
677	5ztc-A	2.2	9	66	197	5	MOLECULE:	LMO2088 PROTEIN;
678	1oxz-A	2.2	6.8	61	132	10	MOLECULE:	ADP-RIBOSYLATION FACTOR BINDING PROTEIN GGA1;
679	4zht-A	2.2	9.2	70	384	6	MOLECULE:	BIFUNCTIONAL UDP-N-ACETYLGLUCOSAMINE 2-EPIMERASE/
680	7wb0-A	2.2	14.1	70	797	6	MOLECULE:	TS-DNA;
681	6ofc-B	2.2	10.9	71	670	10	MOLECULE:	GLUTAMINE-DEPENDENT NAD(+) SYNTHETASE;
682	5wan-A	2.2	9.4	59	341	14	MOLECULE:	PYRIMIDINE MONOOXYGENASE RUTA;
683	6p5a-B	2.2	1.6	41	118	10	MOLECULE:	TRANSPOSABLE ELEMENT P TRANSPOSASE;
684	6em5-n	2.2	10.9	99	411	5	MOLECULE:	5.8S RIBOSOMAL RNA;
685	5upr-A	2.2	3.5	61	263	15	MOLECULE:	TRIOSEPHOSPHATE ISOMERASE;
686	6hzn-A	2.2	8.5	58	742	7	MOLECULE:	DERMATAN-SULFATE EPIMERASE;
687	2ctf-A	2.2	3.2	44	102	9	MOLECULE:	VIGILIN;
688	2hsj-D	2.2	3.3	60	214	7	MOLECULE:	PUTATIVE PLATELET ACTIVATING FACTOR;
689	6wq2-a	2.2	7.6	69	202	7	MOLECULE:	A-DNA;
690	6vzy-A	2.2	4.4	76	464	12	MOLECULE:	CUPIN DOMAIN-CONTAINING DIIRON PROTEIN;
691	5fjm-A	2.2	4.5	79	447	5	MOLECULE:	L-AMINO ACID DEAMINASE;
692	7b54-X	2.2	14.3	83	1732	5	MOLECULE:	VAR2CSA IN PRESENCE OF PLCS, DBL1-DBL4,ERYTHROCYT
693	4wl5-A	2.2	9.1	66	594	5	MOLECULE:	HETERODIMERIC RESTRICTION ENDONUCLEASE R.BSPD6I L
694	4q2g-B	2.2	5.9	66	269	9	MOLECULE:	PHOSPHATIDATE CYTIDYLYLTRANSFERASE;
695	5d92-B	2.2	8	59	342	12	MOLECULE:	AF2299 PROTEIN,PHOSPHATIDYLINOSITOL SYNTHASE;
696	3ed5-A	2.2	6.8	66	232	6	MOLECULE:	YFNB;
697	7n3o-A	2.2	3.2	62	454	5	MOLECULE:	CAS12K;
698	7czb-A	2.2	6.1	65	194	5	MOLECULE:	DERLIN-1;
699	6tn6-A	2.2	7.5	76	465	13	MOLECULE:	MANNAN ENDO-1,4-BETA-MANNOSIDASE. GLYCOSYL HYDROL
700	7e40-D	2.2	10.5	66	345	8	MOLECULE:	PROTEIN PHOSPHATE STARVATION RESPONSE 2;
701	6vls-D	2.2	11.3	86	963	7	MOLECULE:	MALTOSE/MALTODEXTRIN-BINDING PERIPLASMIC PROTEIN,
702	6u4o-A	2.2	5.8	61	479	8	MOLECULE:	FUMARATE HYDRATASE;
703	6eml-p	2.2	4.1	51	185	4	MOLECULE:	PRE-18S RIBOSOMAL RNA;
704	7tch-A	2.2	5.2	83	645	5	MOLECULE:	BACITRACIN EXPORT PERMEASE PROTEIN BCEB;
705	1uw4-B	2.2	3.2	55	247	4	MOLECULE:	REGULATOR OF NONSENSE TRANSCRIPTS 2;
706	6vqx-A	2.2	3.2	58	97	14	MOLECULE:	ACRF6;
707	3brj-B	2.2	4.6	62	169	10	MOLECULE:	MANNITOL OPERON REPRESSOR;
708	3svi-A	2.2	3	48	79	10	MOLECULE:	TYPE III EFFECTOR HOPAB2;
709	7m2w-G	2.2	8.6	69	712	10	MOLECULE:	TUBULIN GAMMA CHAIN;
710	6m6z-A	2.2	6.2	60	203	8	MOLECULE:	TMH4C4;
711	6dan-B	2.2	10.2	58	328	14	MOLECULE:	PHDJ;
712	5oxf-A	2.2	5	74	703	8	MOLECULE:	GTP-BINDING PROTEIN;
713	2vwb-A	2.2	4.3	61	519	8	MOLECULE:	PUTATIVE O-SIALOGLYCOPROTEIN ENDOPEPTIDASE;
714	5gmk-v	2.2	12	54	673	0	MOLECULE:	PRE-MRNA-SPLICING FACTOR 8;
715	7kdx-B	2.2	4	61	665	10	MOLECULE:	METHYLTRANSFERASE TOKK;
716	6npl-A	2.2	8.7	76	861	9	MOLECULE:	SOLUTE CARRIER FAMILY 12 (SODIUM/POTASSIUM/CHLORI
717	4ncj-A	2.2	9.7	62	311	3	MOLECULE:	DNA DOUBLE-STRAND BREAK REPAIR RAD50 ATPASE;
718	2l3y-A	2.2	10.2	71	184	7	MOLECULE:	INTERLEUKIN-6;
719	3wcc-C	2.2	5.5	89	342	6	MOLECULE:	FARNESYLTRANSFERASE, PUTATIVE;
720	6chj-B	2.2	4	68	411	13	MOLECULE:	DIACYLGLYCEROL O-ACYLTRANSFERASE;
721	6t58-A	2.2	5.5	83	524	2	MOLECULE:	CELLULAR TUMOR ANTIGEN P53,PROTEIN S100-A4,PROTEI
722	2fup-A	2.2	5.9	62	128	10	MOLECULE:	HYPOTHETICAL PROTEIN PA3352;
723	4aci-B	2.2	3.6	47	177	2	MOLECULE:	HTH-TYPE TRANSCRIPTIONAL REPRESSOR ACNR;
724	6g70-B	2.2	9.1	60	510	8	MOLECULE:	PRE-MRNA-PROCESSING FACTOR 39;
725	2is6-A	2.2	10.5	52	654	10	MOLECULE:	5'-D(*CP*GP*AP*GP*CP*AP*CP*TP*GP*CP*AP*GP*TP*GP*C
726	6sl1-A	2.2	11.7	78	2651	6	MOLECULE:	SERINE/THREONINE-PROTEIN KINASE TEL1;
727	7mmq-D	2.2	4.5	97	328	11	MOLECULE:	RIBONUCLEOSIDE-DIPHOSPHATE REDUCTASE;
728	5ipx-A	2.1	10.4	52	282	4	MOLECULE:	ORF49 PROTEIN;
729	2au5-A	2.1	4	60	129	12	MOLECULE:	CONSERVED DOMAIN PROTEIN;
730	6ryp-A	2.1	10.4	62	164	6	MOLECULE:	LIPOPROTEIN SIGNAL PEPTIDASE;
731	1wte-A	2.1	9	81	272	9	MOLECULE:	5'-D(*AP*CP*CP*GP*GP*GP*CP*CP*CP*TP*GP*CP*C)-3';
732	4f7z-A	2.1	4	73	946	5	MOLECULE:	RAP GUANINE NUCLEOTIDE EXCHANGE FACTOR 4;
733	3sdl-B	2.1	3.8	59	97	7	MOLECULE:	NON-STRUCTURAL PROTEIN 1;
734	6wuc-I	2.1	17.3	73	713	4	MOLECULE:	INNER KINETOCHORE SUBUNIT MCM16;
735	1ckq-A	2.1	4.3	68	261	10	MOLECULE:	DNA (5'-
736	6f1e-A	2.1	2.9	53	143	2	MOLECULE:	INTERFERON GAMMA;
737	3bfm-A	2.1	6	58	230	10	MOLECULE:	BIOTIN PROTEIN LIGASE-LIKE PROTEIN OF UNKNOWN FUN
738	6qey-A	2.1	6.6	50	170	8	MOLECULE:	INSULIN-LIKE GROWTH FACTOR 2 MRNA-BINDING PROTEIN
739	2hyj-A	2.1	3	51	193	8	MOLECULE:	PUTATIVE TETR-FAMILY TRANSCRIPTIONAL REGULATOR;
740	1w36-B	2.1	11.9	70	1158	9	MOLECULE:	EXODEOXYRIBONUCLEASE V BETA CHAIN;
741	5cd9-A	2.1	4.3	56	209	4	MOLECULE:	MATERNAL EFFECT PROTEIN OSKAR;
742	4uy3-A	2.1	8	52	194	6	MOLECULE:	SEPTATION RING FORMATION REGULATOR EZRA;
743	7v2c-p	2.1	13.6	72	178	8	MOLECULE:	NADH DEHYDROGENASE [UBIQUINONE] FLAVOPROTEIN 1,
744	6kea-D	2.1	7.6	80	584	8	MOLECULE:	MALTOSE-BINDING PERIPLASMIC PROTEIN,LINKER,HREV7,
745	2dl1-A	2.1	9.3	80	116	0	MOLECULE:	SPARTIN;
746	6kwy-c	2.1	13.5	73	1811	8	MOLECULE:	PROTEASOME SUBUNIT ALPHA TYPE-2;
747	2euc-A	2.1	8.6	60	108	3	MOLECULE:	HYPOTHETICAL PROTEIN YFMB;
748	4trb-A	2.1	3.1	50	209	2	MOLECULE:	PURINE PHOSPHORIBOSYLTRANSFERASE (GPT-1);
749	2nr9-A	2.1	5.5	61	192	8	MOLECULE:	PROTEIN GLPG HOMOLOG;
750	5yo8-A	2.1	8.8	70	349	7	MOLECULE:	TETRAPRENYL-BETA-CURCUMENE SYNTHASE;
751	6poo-A	2.1	8.4	57	273	7	MOLECULE:	BIBA;
752	2wwd-A	2.1	15	61	434	5	MOLECULE:	1,4-BETA-N-ACETYLMURAMIDASE;
753	3zc0-B	2.1	6	70	191	6	MOLECULE:	AFTRAX;
754	3ffv-A	2.1	3.5	52	181	8	MOLECULE:	PROTEIN SYD;
755	6k5s-A	2.1	4.1	61	220	7	MOLECULE:	TELOMERIC DNA-BINDING FACTOR TRF1;
756	3ofk-A	2.1	3.1	51	205	12	MOLECULE:	NODULATION PROTEIN S;
757	1o57-A	2.1	5	60	270	12	MOLECULE:	PUR OPERON REPRESSOR;
758	7puk-A	2.1	6.8	63	425	13	MOLECULE:	BETA-N-ACETYLHEXOSAMINIDASE;
759	6iqs-C	2.1	7.2	62	541	5	MOLECULE:	LIPOPROTEIN NLPI;
760	5vky-A	2.1	3.3	49	122	8	MOLECULE:	TOPOISOMERASE I DAMAGE AFFECTED PROTEIN 2;
761	5hdi-B	2.1	3.5	69	393	10	MOLECULE:	CYTOCHROME P450 144;
762	3hjz-A	2.1	5	70	333	10	MOLECULE:	TRANSALDOLASE B;
763	2fty-A	2.1	4.8	55	532	15	MOLECULE:	DIHYDROPYRIMIDINASE;
764	2wtg-A	2.1	3.2	54	158	9	MOLECULE:	GLOBIN-LIKE PROTEIN;
765	3fay-A	2.1	13.7	78	379	4	MOLECULE:	RAS GTPASE-ACTIVATING-LIKE PROTEIN IQGAP1;
766	5ue0-A	2.1	3.3	60	280	10	MOLECULE:	CT622 PROTEIN;
767	7lyt-A	2.1	7.7	63	712	0	MOLECULE:	CASPHI;
768	1mw5-A	2.1	10.5	58	162	21	MOLECULE:	HYPOTHETICAL PROTEIN HI1480;
769	5xbt-A	2.1	7.2	42	271	12	MOLECULE:	PROBABLE TRANSCRIPTIONAL REGULATOR;
770	2y35-A	2.1	3.9	74	1026	4	MOLECULE:	LD22664P;
771	4nbi-A	2.1	4.2	63	164	3	MOLECULE:	D-TYROSYL-TRNA(TYR) DEACYLASE;
772	2dh4-A	2.1	5	59	326	8	MOLECULE:	YPL069C;
773	6xbo-A	2.1	9.7	83	319	8	MOLECULE:	CMP-SIALIC ACID TRANSPORTER;
774	6pbd-A	2.1	10.7	69	351	12	MOLECULE:	MODIFICATION METHYLASE CCRMI;
775	4krr-A	2.1	4.4	68	194	3	MOLECULE:	WNT INHIBITOR OF DORSAL PROTEIN;
776	4a9a-A	2.1	12.4	62	356	6	MOLECULE:	RIBOSOME-INTERACTING GTPASE 1;
777	6f7h-D	2.1	12.1	87	256	6	MOLECULE:	AQUAPORIN-10;
778	7nqk-A	2.1	3.7	77	658	12	MOLECULE:	SOLUTE CARRIER FAMILY 15 MEMBER 2;
779	3hai-A	2.1	8.3	65	294	6	MOLECULE:	HUMAN PACSIN1 F-BAR;
780	4apw-A	2.1	2.8	55	323	7	MOLECULE:	ALP12;
781	6e11-E	2.1	15.5	68	210	3	MOLECULE:	UNKNOWN (CLAW);
782	5ua5-A	2.1	4.3	59	144	10	MOLECULE:	5-HL;
783	3exe-A	2.1	4.4	71	363	4	MOLECULE:	PYRUVATE DEHYDROGENASE E1 COMPONENT SUBUNIT ALPHA
784	6qs0-A	2.1	3.1	44	122	11	MOLECULE:	PUTATIVE OUTER MEMBRANE PROTEIN BBA03;
785	4fwv-A	2.1	3.5	60	340	10	MOLECULE:	TTC1975 PEPTIDASE;
786	1gax-A	2.1	5.5	74	863	11	MOLECULE:	TRNA(VAL);
787	6wg3-C	2.1	6.6	60	248	12	MOLECULE:	STRUCTURAL MAINTENANCE OF CHROMOSOMES PROTEIN 1A;
788	7eu3-M	2.1	4.2	51	112	6	MOLECULE:	NAD(P)H-QUINONE OXIDOREDUCTASE SUBUNIT 1, CHLOROP
789	5mpd-Z	2.1	10.3	62	906	5	MOLECULE:	26S PROTEASOME REGULATORY SUBUNIT RPN10;
790	4k17-A	2.1	8.9	72	660	11	MOLECULE:	LEUCINE-RICH REPEAT-CONTAINING PROTEIN 16A;
791	5um2-A	2.1	3.7	70	316	9	MOLECULE:	ABC TRANSPORTER SULFATE BINDING PROTEIN;
792	5wue-A	2.1	2.5	50	203	12	MOLECULE:	UNCHARACTERIZED PROTEIN;
793	2cwe-A	2.1	2.8	48	191	10	MOLECULE:	HYPOTHETICAL TRANSCRIPTION REGULATOR PROTEIN, PH1
794	7aah-A	2.1	4.2	57	147	5	MOLECULE:	MARGINAL ZONE B- AND B1-CELL-SPECIFIC PROTEIN;
795	2i2x-B	2.1	4.4	54	258	7	MOLECULE:	METHYLTRANSFERASE 1;
796	4quv-A	2.1	9.3	78	393	5	MOLECULE:	DELTA(14)-STEROL REDUCTASE;
797	6yjj-A	2.1	10.2	69	320	7	MOLECULE:	CYRI-B (FAM49B);
798	6b3y-A	2.1	2.9	56	225	7	MOLECULE:	DENN DOMAIN-CONTAINING PROTEIN 3;
799	7b9s-2	2.1	6.9	57	396	5	MOLECULE:	ECCE5;
800	5lfj-B	2.1	2.7	42	113	12	MOLECULE:	BACTERIAL PROTEASOME ACTIVATOR;
801	4k6j-A	2.1	9.9	63	497	10	MOLECULE:	WINGS APART-LIKE PROTEIN HOMOLOG;
802	6ahc-B	2.1	6	56	869	5	MOLECULE:	ALDEHYDE-ALCOHOL DEHYDROGENASE;
803	2fdc-A	2.1	4.2	69	505	12	MOLECULE:	5'-D(P*CP*GP*GP*CP*TP*CP*CP*AP*TP*CP*TP*CP*TP*AP*
804	6nes-A	2.1	5.4	50	431	8	MOLECULE:	FAD-DEPENDENT MONOOXYGENASE TROPB;
805	3jx9-A	2.1	3	52	169	6	MOLECULE:	PUTATIVE PHOSPHOHEPTOSE ISOMERASE;
806	5cwf-A	2.1	9.9	55	177	7	MOLECULE:	DESIGNED HELICAL REPEAT PROTEIN;
807	5f5p-A	2.1	4.3	67	181	4	MOLECULE:	PROTEIN SHROOM2;
808	7k3z-A	2.1	6.9	75	564	5	MOLECULE:	60 KDA CHAPERONIN;
809	3pux-G	2.1	5.4	76	293	3	MOLECULE:	MALTOSE-BINDING PERIPLASMIC PROTEIN;
810	7f3h-D	2.1	5.7	72	464	1	MOLECULE:	BIFUNCTIONAL CYTOCHROME P450/NADPH--P450 REDUCTAS
811	7lhf-A	2.1	3	67	2123	10	MOLECULE:	INOSITOL 1,4,5-TRISPHOSPHATE RECEPTOR TYPE 1;
812	3woz-B	2.1	7	74	229	7	MOLECULE:	CLIP-ASSOCIATING PROTEIN 2;
813	5yz0-A	2.1	12.1	70	2362	7	MOLECULE:	SERINE/THREONINE-PROTEIN KINASE ATR;
814	7mi4-A	2.1	3.9	84	554	7	MOLECULE:	CRISPR-ASSOCIATED EXONUCLEASE CAS4/ENDONUCLEASE C
815	4a3t-B	2.1	10.7	75	459	9	MOLECULE:	DNA MISMATCH REPAIR PROTEIN HSM3;
816	3g2e-B	2.1	3.7	43	185	16	MOLECULE:	OORC SUBUNIT OF 2-OXOGLUTARATE:ACCEPTOR OXIDOREDU
817	6oqr-W	2.1	11.6	63	173	10	MOLECULE:	ATP SYNTHASE SUBUNIT DELTA;
818	5c4y-A	2.1	2.9	50	136	8	MOLECULE:	PUTATIVE TRANSCRIPTION REGULATOR LMO0852;
819	5h06-B	2.1	4.5	79	499	9	MOLECULE:	AMYP;
820	4clv-A	2.1	7.7	66	142	14	MOLECULE:	NICKEL-COBALT-CADMIUM RESISTANCE PROTEIN NCCX;
821	5c0w-K	2.1	11.6	59	576	2	MOLECULE:	EXOSOME COMPLEX COMPONENT RRP45;
822	6jc4-A	2.1	3.3	59	200	7	MOLECULE:	UREASE ACCESSORY PROTEIN UREF;
823	7d2w-A	2.1	3.2	51	125	4	MOLECULE:	PRESAN DOMAIN-CONTAINING PROTEIN;
824	4j2c-A	2.1	7	64	108	6	MOLECULE:	SYNTAXIN-6;
825	7mit-E	2.1	12.6	86	1440	5	MOLECULE:	ATP-SENSITIVE INWARD RECTIFIER POTASSIUM CHANNEL
826	6ans-B	2.1	4.5	68	369	10	MOLECULE:	UNCHARACTERIZED PROTEIN;
827	4o7o-B	2.1	4.3	65	451	14	MOLECULE:	MALTOKINASE;
828	4nn1-A	2.1	9.8	72	205	6	MOLECULE:	TRANSCRIPTIONAL REGULATOR;
829	5yfp-C	2.1	12.7	76	790	7	MOLECULE:	EXOCYST COMPLEX COMPONENT SEC3;
830	7z0o-E	2.1	11	69	301	6	MOLECULE:	HISTONE H3;
831	3lwj-A	2.1	9.8	71	193	1	MOLECULE:	PUTATIVE TETR-FAMILY TRANSCRIPTIONAL REGULATOR;
832	4wwj-A	2.1	5.4	80	256	5	MOLECULE:	TENA/THI-4 FAMILY PROTEIN;
833	7op8-A	2.1	4.6	76	1118	4	MOLECULE:	CATION-TRANSPORTING ATPASE;
834	6xrx-A	2.1	10.8	72	551	10	MOLECULE:	MALTOSE/MALTODEXTRIN-BINDING PERIPLASMIC PROTEIN,
835	7qj2-G	2.1	8	64	640	2	MOLECULE:	GAMMA-TUBULIN COMPLEX COMPONENT 5;
836	7rpk-A	2.1	7.6	85	953	5	MOLECULE:	PROTEIN DISPATCHED HOMOLOG 1;
837	6whp-A	2.1	12.1	73	428	5	MOLECULE:	CHOLINE KINASE;
838	5eik-A	2.1	3.2	54	234	9	MOLECULE:	UNCHARACTERIZED PROTEIN Y57A10A.28;
839	6eu0-V	2.1	8	60	273	8	MOLECULE:	DNA-DIRECTED RNA POLYMERASE III SUBUNIT RPC1;
840	5c5e-A	2.1	3.2	61	284	11	MOLECULE:	CIRCADIAN CLOCK PROTEIN KAIA;
841	6cnn-A	2.1	11.3	74	360	3	MOLECULE:	INTERMEDIATE CONDUCTANCE CALCIUM-ACTIVATED POTASS
842	5z1n-A	2.1	3.4	54	166	9	MOLECULE:	G-PROTEIN INTERACTING PROTEIN 1;
843	6x1g-A	2.1	6	77	216	3	MOLECULE:	ULP_PROTEASE DOMAIN-CONTAINING PROTEIN;
844	4noo-B	2.1	7.5	55	95	4	MOLECULE:	VGRG PROTEIN;
845	1kdo-A	2.1	3.4	52	223	13	MOLECULE:	CYTIDYLATE KINASE;
846	6u4b-A	2.1	13.9	60	570	5	MOLECULE:	WBBM PROTEIN;
847	4xp7-A	2.1	3.2	56	324	2	MOLECULE:	TRNA-DIHYDROURIDINE(20) SYNTHASE [NAD(P)+]-LIKE;
848	4n1j-B	2.1	3.1	51	94	0	MOLECULE:	NACHT, LRR AND PYD DOMAINS-CONTAINING PROTEIN 14;
849	5msr-B	2.1	9.2	53	520	11	MOLECULE:	THIOESTER REDUCTASE DOMAIN-CONTAINING PROTEIN;
850	2o5c-A	2.1	3.9	44	634	14	MOLECULE:	5'-D(*CP*GP*CP*AP*AP*CP*TP*T)-3';
851	6vg5-A	2.1	3	47	81	9	MOLECULE:	CAPSID PREMEMBRANE PROTEIN;
852	6ajf-A	2.1	8.7	84	901	4	MOLECULE:	DRUG EXPORTERS OF THE RND SUPERFAMILY-LIKE PROTEI
853	6iiv-A	2.1	12.7	57	461	2	MOLECULE:	SOLUBLE CYTOCHROME B562,THROMBOXANE A2 RECEPTOR,R
854	2z5x-A	2.1	10	67	513	9	MOLECULE:	AMINE OXIDASE [FLAVIN-CONTAINING] A;
855	7e5c-A	2	4.3	59	439	10	MOLECULE:	XAA-PRO DIPEPTIDASE;
856	3dhi-A	2	6.8	80	498	5	MOLECULE:	TOLUENE 4-MONOOXYGENASE HYDROXYLASE ALPHA SUBUNIT
857	6kbh-A	2	8.3	70	765	14	MOLECULE:	CYTOCHROME P450 MONOOXYGENASE;
858	3t6g-B	2	9.3	69	134	10	MOLECULE:	SH2 DOMAIN-CONTAINING PROTEIN 3C;
859	7lpo-B	2	12	73	735	10	MOLECULE:	CYTOPLASMIC PROTEIN;
860	3pmd-A	2	12.9	70	153	4	MOLECULE:	CONSERVED DOMAIN PROTEIN;
861	4ka7-A	2	13.1	78	695	6	MOLECULE:	OLIGOPEPTIDASE A;
862	4q7q-A	2	3.4	62	259	8	MOLECULE:	LIPOLYTIC PROTEIN G-D-S-L FAMILY;
863	5n2e-A	2	3.1	54	999	6	MOLECULE:	DNA POLYMERASE;
864	1na6-B	2	9.2	69	395	3	MOLECULE:	RESTRICTION ENDONUCLEASE ECORII;
865	2i5i-A	2	3.8	57	261	4	MOLECULE:	UPF0249 PROTEIN EF_3048;
866	6yrf-A	2	4.2	69	777	7	MOLECULE:	VEGETATIVE INSECTICIDAL PROTEIN;
867	6lkz-C	2	10.3	74	482	9	MOLECULE:	ISOCITRATE DEHYDROGENASE;
868	4wbd-A	2	3.4	62	540	6	MOLECULE:	BSHC;
869	5hkq-I	2	3.4	50	120	12	MOLECULE:	CONTACT-DEPENDENT INHIBITOR A;
870	6ebu-A	2	4	51	165	4	MOLECULE:	LPXE;
871	7p5v-B	2	8.8	65	732	6	MOLECULE:	VOLUME-REGULATED ANION CHANNEL SUBUNIT LRRC8A;
872	6nmi-B	2	11.2	61	760	5	MOLECULE:	GENERAL TRANSCRIPTION AND DNA REPAIR FACTOR IIH H
873	3twb-C	2	8.4	50	417	4	MOLECULE:	PUTATIVE DEHYDRATASE;
874	5b0l-B	2	8.7	67	334	10	MOLECULE:	MOEN5,DNA-BINDING PROTEIN 7D;
875	3kmi-A	2	10.4	79	172	5	MOLECULE:	PUTATIVE MEMBRANE PROTEIN COG4129;
876	5z08-C	2	4.1	47	102	4	MOLECULE:	CENP-I;
877	1ni5-A	2	10.8	84	433	11	MOLECULE:	PUTATIVE CELL CYCLE PROTEIN MESJ;
878	4rwn-A	2	3.7	62	349	6	MOLECULE:	2'-5'-OLIGOADENYLATE SYNTHASE 1;
879	4v2x-A	2	13.8	71	534	3	MOLECULE:	ENDO-BETA-1,4-GLUCANASE (CELLULASE B);
880	2o7t-A	2	10.8	68	188	10	MOLECULE:	TRANSCRIPTIONAL REGULATOR;
881	6kp3-B	2	3.4	54	112	11	MOLECULE:	PROGRAMMED CELL DEATH 6-INTERACTING PROTEIN;
882	3chl-A	2	10.5	58	315	7	MOLECULE:	ALPHA-14 GIARDIN;
883	1yix-A	2	9.8	49	265	8	MOLECULE:	DEOXYRIBONUCLEASE YCFH;
884	7k3h-A	2	9.6	57	104	9	MOLECULE:	NETWORK HALLUCINATED PROTEIN 0217;
885	7k1w-F	2	4.2	62	462	11	MOLECULE:	FIG4 SAC HOMOLOGY MODEL;
886	4txa-A	2	5.4	57	367	9	MOLECULE:	ROQUIN-1;
887	7f86-A	2	3.8	59	164	7	MOLECULE:	PHYCOERYTHRIN BETA SUBUNIT;
888	3hj1-B	2	4.7	70	387	10	MOLECULE:	MINOR EDITOSOME-ASSOCIATED TUTASE;
889	7chl-A	2	6.7	76	498	3	MOLECULE:	HYBRID ARABINOSE ISOMERASE;
890	3fse-B	2	4	76	349	3	MOLECULE:	TWO-DOMAIN PROTEIN CONTAINING DJ-1/THIJ/PFPI-LIKE
891	5che-A	2	9	53	427	11	MOLECULE:	GLUTAMYL-TRNA REDUCTASE 1, CHLOROPLASTIC;
892	2pq7-A	2	6	79	174	13	MOLECULE:	PREDICTED HD SUPERFAMILY HYDROLASE;
893	7cun-H	2	4.2	65	912	9	MOLECULE:	INTEGRATOR COMPLEX SUBUNIT 1;
894	6kqs-A	2	12.6	65	620	11	MOLECULE:	LACTO-N-BIOSIDASE;
895	5dy0-A	2	3.9	58	220	7	MOLECULE:	TETR FAMILY TRANSCRIPTIONAL REGULATOR;
896	1g8p-A	2	3.2	49	321	16	MOLECULE:	MAGNESIUM-CHELATASE 38 KDA SUBUNIT;
897	6oiw-A	2	4.4	65	504	5	MOLECULE:	DEOXYGUANOSINETRIPHOSPHATE TRIPHOSPHOHYDROLASE;
898	6atg-B	2	3.7	50	212	4	MOLECULE:	HCG40889, ISOFORM CRA_B;
899	7luf-B	2	4	61	1054	5	MOLECULE:	DNA POLYMERASE;
900	4x2c-A	2	10.9	59	207	7	MOLECULE:	FIC FAMILY PROTEIN PUTATIVE FILAMENTATION INDUCED
901	3kws-A	2	3	58	265	3	MOLECULE:	PUTATIVE SUGAR ISOMERASE;
902	3bm3-A	2	13.8	58	259	10	MOLECULE:	DNA (5'-D(*CP*AP*TP*CP*CP*AP*GP*GP*TP*AP*C)-3');
903	1yzf-A	2	8.6	63	195	14	MOLECULE:	LIPASE/ACYLHYDROLASE;
904	4mk0-A	2	11.7	50	631	10	MOLECULE:	BETA-ADRENERGIC RECEPTOR KINASE 1;
905	2jmh-A	2	6.2	61	117	8	MOLECULE:	MITE ALLERGEN BLO T 5;
906	5b04-B	2	9.6	67	319	10	MOLECULE:	TRANSLATION INITIATION FACTOR EIF-2B SUBUNIT ALPH
907	4och-A	2	2.3	48	82	13	MOLECULE:	ENDONUCLEASE MUTS2;
908	1exn-B	2	4.4	62	272	6	MOLECULE:	5'-EXONUCLEASE;
909	4hhr-A	2	6.5	67	640	3	MOLECULE:	ALPHA-DIOXYGENASE;
910	3n1e-B	2	3.9	56	141	4	MOLECULE:	VACUOLAR PROTEIN SORTING-ASSOCIATED PROTEIN 54;
911	7pzc-A	2	14.2	79	1010	3	MOLECULE:	NACHT, LRR AND PYD DOMAINS-CONTAINING PROTEIN 3;
912	5k94-A	2	9.6	68	506	7	MOLECULE:	MALTOSE-BINDING PERIPLASMIC PROTEIN,PROTEIN TRANS
913	5a2g-A	2	12.7	73	501	11	MOLECULE:	CARBOXYLIC ESTER HYDROLASE;
914	7pw9-A	2	7.5	60	1952	8	MOLECULE:	SERINE/THREONINE-PROTEIN KINASE SMG1,SERINE/THREO

## Sheet: Table S2
Table S2. Full list of BLASTp hits for a R. capsulatus CysE1 protein query
Description	Scientific Name	Max Score	Total Score	Query Cover	E value	Per. ident	Acc. Len	Accession
serine O-acetyltransferase [Rhodobacter capsulatus]	Rhodobacter capsulatus	526	526	1	0	100	272	WP_013067424.1				Title:All non-redundant GenBank CDS translations+PDB+SwissProt+PIR+PRF excluding environmental samples from WGS projects
serine O-acetyltransferase [Rhodobacter capsulatus]	Rhodobacter capsulatus	523	523	1	0	99.26	272	WP_023915865.1				Molecule Type:Protein
serine O-acetyltransferase [Rhodobacter viridis]	Rhodobacter viridis	520	520	1	0	98.16	272	WP_110804206.1				Update date:2022/05/16
serine O-acetyltransferase [Rhodobacter capsulatus]	Rhodobacter capsulatus	518	518	1	0	98.53	272	WP_055209449.1				Number of sequences:469534606
serine O-acetyltransferase [Rhodobacter capsulatus]	Rhodobacter capsulatus	517	517	1	0	98.53	272	WP_136905586.1
serine O-acetyltransferase [Rhodobacter capsulatus]	Rhodobacter capsulatus	516	516	1	0	98.16	272	WP_074553387.1
serine O-acetyltransferase [Rhodobacter maris]	Rhodobacter maris	482	482	1	2e-170	89.71	272	WP_097070013.1
serine O-acetyltransferase [Rhodobacteraceae]	Rhodobacteraceae	471	471	1	2e-166	89.34	272	WP_068765206.1
serine O-acetyltransferase [Sphingomonadales bacterium]	Sphingomonadales bacterium	469	469	1	1e-165	87.87	272	MBD3786441.1
serine O-acetyltransferase [Rhodobacter]	Rhodobacter	467	467	1	1e-164	88.24	272	WP_076483583.1
serine O-acetyltransferase [Sinirhodobacter huangdaonensis]	Sinirhodobacter huangdaonensis	465	465	1	6e-164	87.13	272	WP_128157326.1
serine O-acetyltransferase [Sinirhodobacter hankyongi]	Sinirhodobacter hankyongi	465	465	1	1e-163	87.13	272	WP_113898886.1
serine O-acetyltransferase [Sinirhodobacter ferrireducens]	Sinirhodobacter ferrireducens	464	464	1	3e-163	86.76	272	WP_128150297.1
serine O-acetyltransferase [Rhodobacter sp. TJ_12]	Rhodobacter sp. TJ_12	463	463	1	5e-163	87.13	272	WP_223639415.1
serine O-acetyltransferase [Rhodobacter sp. JA431]	Rhodobacter sp. JA431	466	466	1	3e-162	88.24	391	SOB98634.1
serine O-acetyltransferase [Rhodobacter aestuarii]	Rhodobacter aestuarii	465	465	1	6e-162	88.24	391	PTV97132.1
serine O-acetyltransferase [Sinirhodobacter sp. B57]	Sinirhodobacter sp. B57	450	450	0.98	8e-158	85.87	270	WP_218629174.1
serine O-acetyltransferase [Sinirhodobacter sp. WL0062]	Sinirhodobacter sp. WL0062	446	446	0.98	4e-156	85.5	270	WP_233675121.1
serine O-acetyltransferase [Sinirhodobacter populi]	Sinirhodobacter populi	444	444	0.98	2e-155	85.82	272	WP_128268749.1
serine O-acetyltransferase [Paenirhodobacter enshiensis]	Paenirhodobacter enshiensis	444	444	0.99	2e-155	84.56	273	WP_036636117.1
serine O-acetyltransferase [Sinirhodobacter populi]	Sinirhodobacter populi	443	443	0.98	3e-155	85.45	272	WP_128230989.1
serine O-acetyltransferase [Sinirhodobacter populi]	Sinirhodobacter populi	443	443	0.98	4e-155	85.45	272	WP_128235505.1
serine O-acetyltransferase [Pseudothioclava arenosa]	Pseudothioclava arenosa	442	442	0.98	1e-154	84.01	273	WP_096434181.1
serine O-acetyltransferase [Sinirhodobacter populi]	Sinirhodobacter populi	442	442	0.98	1e-154	85.07	272	WP_128181134.1
serine O-acetyltransferase [Rhodobacterales bacterium]	Rhodobacterales bacterium	437	437	0.98	7e-153	82.4	268	MBD3765236.1
serine O-acetyltransferase [Rhodobacteraceae bacterium]	Rhodobacteraceae bacterium	436	436	0.97	3e-152	83.83	267	MBW6505590.1
serine O-acetyltransferase [Tabrizicola sp. J26]	Tabrizicola sp. J26	435	435	1	5e-152	79.78	273	WP_234871076.1
serine O-acetyltransferase [Phaeovulum veldkampii]	Phaeovulum veldkampii	434	434	0.97	9e-152	85.28	270	WP_107323402.1
serine O-acetyltransferase [Rhodobacter sp. HX-7-19]	Rhodobacter sp. HX-7-19	433	433	0.99	2e-151	79.41	272	WP_165048981.1
serine O-acetyltransferase [Alphaproteobacteria bacterium]	Alphaproteobacteria bacterium	433	433	0.99	3e-151	78.52	270	MBM3616220.1
serine O-acetyltransferase [Candidatus Falkowbacteria bacterium]	Candidatus Falkowbacteria bacterium	432	432	0.97	5e-151	85.28	270	NCU20873.1
serine O-acetyltransferase [Alphaproteobacteria bacterium HGW-Alphaproteobacteria-4]	Alphaproteobacteria bacterium HGW-Alphaproteobacteria-4	432	432	0.97	8e-151	83.08	267	PKP71607.1
serine O-acetyltransferase [Thioclava sp. SK-1]	Thioclava sp. SK-1	432	432	0.97	1e-150	83.77	273	WP_066009290.1
serine O-acetyltransferase [Rhodobacteraceae bacterium]	Rhodobacteraceae bacterium	431	431	0.99	2e-150	78.52	273	MBE0554300.1
serine O-acetyltransferase [Roseivivax halodurans]	Roseivivax halodurans	431	431	0.98	2e-150	80.52	269	WP_037258770.1
serine O-acetyltransferase [Phaeovulum vinaykumarii]	Phaeovulum vinaykumarii	431	431	0.97	2e-150	85.28	269	WP_076363654.1
serine O-acetyltransferase [Solirhodobacter olei]	Solirhodobacter olei	431	431	0.96	2e-150	82.51	269	WP_127900452.1
serine O-acetyltransferase [Gemmobacter aquatilis]	Gemmobacter aquatilis	431	431	0.98	3e-150	79.55	269	WP_091300815.1
serine O-acetyltransferase [Gemmobacter sp.]	Gemmobacter sp.	430	430	0.97	4e-150	80.83	268	MBL8561410.1
serine O-acetyltransferase [Tabrizicola sp. TH137]	Tabrizicola sp. TH137	430	430	0.99	5e-150	78.68	272	WP_101920739.1
serine O-acetyltransferase [Rhodobacteraceae bacterium]	Rhodobacteraceae bacterium	429	429	0.99	1e-149	78.68	272	MBD1205519.1
serine O-acetyltransferase [Thioclava sp. BHET1]	Thioclava sp. BHET1	429	429	0.97	1e-149	82.33	268	TMV90122.1
serine O-acetyltransferase [Fuscibacter oryzae]	Fuscibacter oryzae	429	429	0.97	1e-149	79.7	266	WP_202658672.1
serine O-acetyltransferase [Cereibacter sphaeroides]	Cereibacter sphaeroides	428	428	0.97	2e-149	81.51	271	PZQ99738.1
serine O-acetyltransferase [Thioclava dalianensis]	Thioclava dalianensis	428	428	0.97	3e-149	81.95	268	WP_038061227.1
serine O-acetyltransferase [Rhodobacter amnigenus]	Rhodobacter amnigenus	428	428	0.99	4e-149	78.31	272	WP_161760725.1
serine O-acetyltransferase [Rhodobacteraceae bacterium]	Rhodobacteraceae bacterium	428	428	0.97	4e-149	81.95	273	TQS72652.1
serine O-acetyltransferase [Rhodobacteraceae bacterium]	Rhodobacteraceae bacterium	427	427	0.99	6e-149	78.15	270	MCF8511537.1
serine O-acetyltransferase [Puniceibacterium confluentis]	Puniceibacterium confluentis	427	427	0.98	7e-149	80.9	269	WP_146587340.1
serine O-acetyltransferase [Fertoeibacter niger]	Fertoeibacter niger	427	427	0.96	8e-149	81.37	269	WP_152823666.1
serine O-acetyltransferase [Thioclava indica]	Thioclava indica	427	427	0.97	1e-148	83.4	268	WP_038130882.1
serine O-acetyltransferase [Puniceibacterium sediminis]	Puniceibacterium sediminis	427	427	0.97	1e-148	80.75	269	WP_089271375.1
serine O-acetyltransferase [Phaeovulum vinaykumarii]	Phaeovulum vinaykumarii	431	431	0.97	2e-148	85.28	393	SIS49693.1
serine O-acetyltransferase [Cereibacter]	Cereibacter	426	426	0.97	2e-148	80.38	268	WP_002719636.1
serine O-acetyltransferase [Cereibacter ovatus]	Cereibacter ovatus	426	426	0.97	3e-148	80.38	268	WP_097029507.1
serine O-acetyltransferase [Rhodobacteraceae bacterium]	Rhodobacteraceae bacterium	426	426	0.97	3e-148	83.02	268	MBN2741049.1
serine O-acetyltransferase [Gemmobacter aestuarii]	Gemmobacter aestuarii	426	426	0.98	3e-148	79.18	274	WP_136392731.1
serine O-acetyltransferase [Rhodobacter sp.]	Rhodobacter sp.	425	425	0.97	4e-148	81.2	271	MCA3510796.1
serine O-acetyltransferase [Rhodobacteraceae]	Rhodobacteraceae	425	425	0.97	5e-148	80	268	WP_096785310.1
serine O-acetyltransferase [Gemmobacter straminiformis]	Gemmobacter straminiformis	425	425	0.97	5e-148	78.87	270	WP_185797417.1
serine O-acetyltransferase [Gemmobacter aquaticus]	Gemmobacter aquaticus	425	425	0.99	5e-148	81.11	270	WP_146285679.1
serine O-acetyltransferase [Rhodobacter ruber]	Rhodobacter ruber	425	425	0.99	6e-148	78.68	272	WP_161768098.1
serine O-acetyltransferase [Rhodobacter sediminicola]	Rhodobacter sediminicola	425	425	0.97	6e-148	80	268	WP_145103259.1
serine O-acetyltransferase [Pseudaestuariivita atlantica]	Pseudaestuariivita atlantica	424	424	0.97	7e-148	79.62	269	WP_050531884.1
serine O-acetyltransferase [Cereibacter sphaeroides]	Cereibacter sphaeroides	424	424	0.97	8e-148	80	268	WP_119002626.1
serine O-acetyltransferase [Hyphomicrobiales bacterium]	Hyphomicrobiales bacterium	424	424	0.97	9e-148	79.32	268	RYE51763.1
serine O-acetyltransferase [Rhodobacter sp.]	Rhodobacter sp.	424	424	0.97	1e-147	80.83	271	MCA3442471.1
serine O-acetyltransferase [Rhodobacteraceae bacterium]	Rhodobacteraceae bacterium	424	424	0.96	1e-147	80.23	269	MCB2137019.1
serine O-acetyltransferase [Thioclava]	Thioclava	424	424	0.98	1e-147	80.9	268	WP_075775017.1
serine O-acetyltransferase [Cereibacter johrii]	Cereibacter johrii	423	423	0.97	2e-147	80	268	WP_069330656.1
serine O-acetyltransferase [Pseudorhodobacter sp. PARRP1]	Pseudorhodobacter sp. PARRP1	424	424	0.98	2e-147	79.78	269	OYU39208.1
serine O-acetyltransferase [Rhodobacteraceae bacterium]	Rhodobacteraceae bacterium	424	424	0.99	2e-147	80.15	272	QYK39930.1
serine O-acetyltransferase [Cereibacter]	Cereibacter	423	423	0.97	3e-147	79.62	268	WP_011908129.1
serine O-acetyltransferase [Rhodobacter sp.]	Rhodobacter sp.	423	423	0.97	3e-147	80.83	271	MCA3447793.1
serine O-acetyltransferase [Gemmobacter fulva]	Gemmobacter fulva	423	423	0.98	3e-147	78.07	269	WP_215504042.1
serine O-acetyltransferase [Puniceibacterium antarcticum]	Puniceibacterium antarcticum	423	423	0.98	3e-147	79.03	269	WP_099912247.1
serine O-acetyltransferase [Rhodobacteraceae bacterium]	Rhodobacteraceae bacterium	423	423	0.97	3e-147	81.13	270	MBI1217486.1
serine O-acetyltransferase [Rhodobacteraceae bacterium GWE1_64_9]	Rhodobacteraceae bacterium GWE1_64_9	422	422	0.99	5e-147	79.26	270	OHC45369.1
serine O-acetyltransferase [Thioclava atlantica]	Thioclava atlantica	422	422	0.97	8e-147	80.45	268	WP_038143847.1
serine O-acetyltransferase [Thioclava sp. JE_KL1]	Thioclava sp. JE_KL1	422	422	0.97	9e-147	81.13	268	WP_152844405.1
serine O-acetyltransferase [Gemmobacter lanyuensis]	Gemmobacter lanyuensis	422	422	0.98	9e-147	78.36	270	WP_189631904.1
serine O-acetyltransferase [Rhodobacterales bacterium 32-67-9]	Rhodobacterales bacterium 32-67-9	422	422	0.98	9e-147	79.03	269	OYX44345.1
serine O-acetyltransferase [Thioclava sp.]	Thioclava sp.	422	422	0.97	1e-146	81.51	268	MBD3804178.1
serine O-acetyltransferase [Rhodobacter sp.]	Rhodobacter sp.	422	422	0.97	1e-146	80.45	271	MCA3436661.1
serine O-acetyltransferase [Thioclava marina]	Thioclava marina	421	421	0.97	1e-146	81.51	268	MBC7144901.1
serine O-acetyltransferase [Puniceibacterium sp. IMCC21224]	Puniceibacterium sp. IMCC21224	421	421	0.98	1e-146	79.4	268	WP_047995641.1
serine O-acetyltransferase [Thioclava]	Thioclava	421	421	0.97	1e-146	81.51	268	WP_078527996.1
serine O-acetyltransferase [Rhodobacter sp.]	Rhodobacter sp.	421	421	0.97	2e-146	80.45	271	MCA3449602.1
serine O-acetyltransferase [Rhodobacterales bacterium]	Rhodobacterales bacterium	421	421	0.97	2e-146	80.08	269	NCM97182.1
serine O-acetyltransferase [Rhodobacter sp.]	Rhodobacter sp.	421	421	0.97	2e-146	80.08	271	MCA3441517.1
serine O-acetyltransferase [Gemmobacter]	Gemmobacter	420	420	0.99	3e-146	81.48	270	WP_054304651.1
serine O-acetyltransferase [Gemmobacter nanjingensis]	Gemmobacter nanjingensis	421	421	0.99	4e-146	81.48	275	GHC09868.1
serine O-acetyltransferase [Thalassococcus sp. CAU 1522]	Thalassococcus sp. CAU 1522	420	420	0.98	4e-146	77.53	268	WP_217779641.1
serine O-acetyltransferase [Cereibacter changlensis]	Cereibacter changlensis	420	420	0.97	4e-146	79.25	269	WP_107662686.1
serine O-acetyltransferase [Paracoccus sp. IB05]	Paracoccus sp. IB05	420	420	0.97	5e-146	79.7	268	WP_198836508.1
serine O-acetyltransferase [Gemmobacter lutimaris]	Gemmobacter lutimaris	420	420	0.99	5e-146	81.11	270	WP_119135019.1
serine O-acetyltransferase [Thioclava pacifica]	Thioclava pacifica	420	420	0.97	6e-146	81.51	268	WP_038073095.1
serine O-acetyltransferase [Rhodobacter sp. CACIA14H1]	Rhodobacter sp. CACIA14H1	424	424	0.99	6e-146	78.23	382	ESW60554.1
serine O-acetyltransferase [Rhodobacteraceae bacterium]	Rhodobacteraceae bacterium	419	419	0.97	7e-146	79.25	269	MBC7141949.1
serine O-acetyltransferase [Rhodobacter sp. Har01]	Rhodobacter sp. Har01	419	419	0.97	7e-146	80.08	268	WP_227251226.1

## Sheet: Table S3
Table S3. Full list of BLASTp hits for a R. capsulatus CysE2 protein query
Description	Scientific Name	Max Score	Total Score	Query Cover	E value	Per. ident	Acc. Len	Accession
serine acetyltransferase [Rhodobacter capsulatus]	Rhodobacter capsulatus	575	575	0.96	0	100	319	WP_023911611.1
serine acetyltransferase [Rhodobacter capsulatus]	Rhodobacter capsulatus	574	574	0.96	0	100	319	WP_013067955.1				Title:All non-redundant GenBank CDS translations+PDB+SwissProt+PIR+PRF excluding environmental samples from WGS projects
serine acetyltransferase [Rhodobacter capsulatus]	Rhodobacter capsulatus	573	573	0.96	0	99.35	319	WP_023915432.1				Molecule Type:Protein
serine acetyltransferase [Rhodobacter capsulatus]	Rhodobacter capsulatus	572	572	0.96	0	99.03	319	WP_023923938.1				Update date:2022/05/16
serine acetyltransferase [Rhodobacter capsulatus]	Rhodobacter capsulatus	569	569	0.96	0	98.7	319	WP_023918462.1				Number of sequences:469534606
serine acetyltransferase [Rhodobacter capsulatus]	Rhodobacter capsulatus	538	538	0.96	0	94.48	319	WP_136905802.1
serine acetyltransferase [Rhodobacter capsulatus]	Rhodobacter capsulatus	518	518	0.96	0	91.26	320	WP_074552631.1
serine acetyltransferase [Rhodobacter capsulatus]	Rhodobacter capsulatus	516	516	0.96	0	90.94	320	WP_055212802.1
serine acetyltransferase [Rhodobacter viridis]	Rhodobacter viridis	504	504	0.96	1e-177	86.36	319	WP_110803742.1
serine acetyltransferase [Rhodovulum strictum]	Rhodovulum strictum	411	411	0.95	6e-141	72.73	323	WP_153748693.1
serine acetyltransferase [Aquabacterium sp.]	Aquabacterium sp.	372	372	0.91	4e-125	67.68	336	TAK75242.1
serine acetyltransferase [Sphaerotilus hippei]	Sphaerotilus hippei	369	369	0.91	2e-124	66.33	311	WP_110402107.1
serine acetyltransferase [Hylemonella gracilis]	Hylemonella gracilis	368	368	0.83	5e-124	69.66	317	WP_006297588.1
serine acetyltransferase [Pusillimonas soli]	Pusillimonas soli	366	366	0.91	3e-123	65.19	312	WP_129968492.1
serine acetyltransferase [Rhodoferax sp.]	Rhodoferax sp.	363	363	0.84	8e-123	66.91	272	MBZ4209488.1
serine acetyltransferase [Rhodoferax sp. MIZ03]	Rhodoferax sp. MIZ03	364	364	0.91	2e-122	67.01	315	WP_223904342.1
serine acetyltransferase [Undibacterium rugosum]	Undibacterium rugosum	363	363	0.91	5e-122	66.44	327	WP_212681564.1
serine acetyltransferase [Undibacterium rugosum]	Undibacterium rugosum	363	363	0.91	7e-122	66.44	327	WP_186881743.1
serine acetyltransferase [Curvibacter sp.]	Curvibacter sp.	362	362	0.83	1e-121	69.52	326	MBV8618156.1
serine acetyltransferase [Methylibium petroleiphilum]	Methylibium petroleiphilum	362	362	0.92	1e-121	67.11	322	WP_011827627.1
serine acetyltransferase [Alcaligenaceae bacterium]	Alcaligenaceae bacterium	361	361	0.91	2e-121	64.26	317	NYT82943.1
serine acetyltransferase [Comamonadaceae bacterium]	Comamonadaceae bacterium	361	361	0.91	3e-121	65.98	317	MBH2042250.1
serine acetyltransferase [Parapusillimonas granuli]	Parapusillimonas granuli	361	361	0.83	3e-121	67.92	319	WP_180156070.1
serine O-acetyltransferase [Paraburkholderia sp. WP4_3_2]	Paraburkholderia sp. WP4_3_2	361	361	0.83	5e-121	70.94	323	MBB3258977.1
serine acetyltransferase [Curvibacter lanceolatus]	Curvibacter lanceolatus	360	360	0.83	5e-121	67.79	307	MBV5295144.1
serine acetyltransferase [Paraburkholderia]	Paraburkholderia	360	360	0.83	5e-121	70.94	311	WP_221303736.1
serine acetyltransferase [Methylibium sp. Root1272]	Methylibium sp. Root1272	360	360	0.92	6e-121	66.11	322	WP_056319690.1
serine acetyltransferase [Niveibacterium umoris]	Niveibacterium umoris	360	360	0.83	7e-121	68.3	320	WP_183632720.1
serine acetyltransferase [Undibacterium crateris]	Undibacterium crateris	360	360	0.84	7e-121	69.26	327	WP_202927815.1
serine acetyltransferase [Curvibacter lanceolatus]	Curvibacter lanceolatus	360	360	0.83	8e-121	68.16	323	WP_019574856.1
serine acetyltransferase [Niveibacterium sp. COAC-50]	Niveibacterium sp. COAC-50	360	360	0.83	8e-121	68.68	320	WP_172196548.1
serine acetyltransferase [Hydrogenophaga palleronii]	Hydrogenophaga palleronii	360	360	0.95	9e-121	63.73	315	WP_066271823.1
serine acetyltransferase [Undibacterium crateris]	Undibacterium crateris	359	359	0.84	1e-120	69.26	311	NDI87207.1
serine acetyltransferase [Curvibacter gracilis]	Curvibacter gracilis	360	360	0.83	1e-120	68.16	323	WP_027478201.1
serine acetyltransferase [Cupriavidus sp. USMAHM13]	Cupriavidus sp. USMAHM13	360	360	0.83	2e-120	71.16	336	WP_083384270.1
serine acetyltransferase [Cupriavidus]	Cupriavidus	359	359	0.83	2e-120	71.54	332	WP_084085239.1
serine acetyltransferase [Paraburkholderia silvatlantica]	Paraburkholderia silvatlantica	358	358	0.83	3e-120	70.79	318	WP_110854648.1
serine acetyltransferase [Paraburkholderia silvatlantica]	Paraburkholderia silvatlantica	358	358	0.83	4e-120	70.79	306	WP_221206529.1
serine acetyltransferase [Paraburkholderia silvatlantica]	Paraburkholderia silvatlantica	358	358	0.83	4e-120	70.79	318	WP_110382760.1
serine acetyltransferase [Pusillimonas sp. T7-7]	Pusillimonas sp. T7-7	358	358	0.91	5e-120	64.16	312	WP_013741899.1
serine acetyltransferase [Niveibacterium microcysteis]	Niveibacterium microcysteis	358	358	0.83	6e-120	68.68	320	WP_206254262.1
serine acetyltransferase [Burkholderia sp. Ax-1719]	Burkholderia sp. Ax-1719	357	357	0.91	7e-120	66.67	318	NIE64516.1
serine acetyltransferase [bacterium SGD-2]	bacterium SGD-2	357	357	0.91	7e-120	64.73	312	NGR08785.1
serine acetyltransferase [Sapientia aquatica]	Sapientia aquatica	357	357	0.84	7e-120	65.06	318	WP_133327421.1
serine acetyltransferase [Comamonadaceae bacterium PBBC1]	Comamonadaceae bacterium PBBC1	357	357	0.91	7e-120	65.29	311	OYU11411.1
serine O-acetyltransferase [Paraburkholderia eburnea]	Paraburkholderia eburnea	357	357	0.91	1e-119	67.01	319	WP_103707095.1
serine acetyltransferase [Pusillimonas ginsengisoli]	Pusillimonas ginsengisoli	357	357	0.91	1e-119	63.48	310	TKR54909.1
serine acetyltransferase [Pusillimonas sp. ANT_WB101]	Pusillimonas sp. ANT_WB101	356	356	0.91	2e-119	64.16	310	WP_149396143.1
serine acetyltransferase [Oxalicibacterium flavum]	Oxalicibacterium flavum	357	357	0.83	2e-119	69.26	328	WP_188394257.1
serine acetyltransferase [Burkholderia sp. Ax-1719]	Burkholderia sp. Ax-1719	356	356	0.83	2e-119	70.57	306	WP_205194753.1
serine acetyltransferase [Variovorax sp. PDC80]	Variovorax sp. PDC80	355	355	0.91	3e-119	65.19	303	WP_093341541.1
serine acetyltransferase [Rhodoferax koreense]	Rhodoferax koreense	355	355	0.91	3e-119	65.98	303	WP_076199855.1
serine acetyltransferase [Methylibium petroleiphilum]	Methylibium petroleiphilum	356	356	0.91	4e-119	66.89	321	MBN9205191.1
serine acetyltransferase [Parapusillimonas sp. SGNA-6]	Parapusillimonas sp. SGNA-6	355	355	0.91	4e-119	65.29	310	WP_165029092.1
serine acetyltransferase [Candidimonas bauzanensis]	Candidimonas bauzanensis	355	355	0.91	5e-119	63.82	307	WP_073104656.1
serine acetyltransferase [Burkholderiales bacterium]	Burkholderiales bacterium	355	355	0.83	6e-119	68.54	303	MBX9610456.1
serine acetyltransferase [Undibacterium sp. TS12]	Undibacterium sp. TS12	356	356	0.91	6e-119	63.48	342	WP_241455588.1
serine acetyltransferase [Janthinobacterium sp. 17J80-10]	Janthinobacterium sp. 17J80-10	355	355	0.91	8e-119	65.66	311	WP_128901375.1
serine acetyltransferase [Hydrogenophaga sp.]	Hydrogenophaga sp.	354	354	0.92	1e-118	66.55	313	MBL0946255.1
Serine acetyltransferase [Variovorax sp.]	Variovorax sp.	354	354	0.91	1e-118	64.85	303	KAF1057166.1
serine acetyltransferase [Betaproteobacteria bacterium HGW-Betaproteobacteria-3]	Betaproteobacteria bacterium HGW-Betaproteobacteria-3	354	354	0.83	1e-118	67.42	303	PKO43426.1
serine acetyltransferase [Rhodoferax lacus]	Rhodoferax lacus	354	354	0.83	1e-118	67.55	317	WP_117179391.1
serine acetyltransferase [Variovorax sp.]	Variovorax sp.	354	354	0.91	1e-118	66.21	305	MBO9515676.1
serine acetyltransferase [Pantoea sp. 18069]	Pantoea sp. 18069	353	353	0.83	1e-118	67.54	303	WP_159915726.1
serine acetyltransferase [Variovorax boronicumulans]	Variovorax boronicumulans	353	353	0.83	1e-118	68.54	306	WP_062470029.1
serine acetyltransferase [Variovorax sp. Root473]	Variovorax sp. Root473	353	353	0.83	2e-118	69.14	306	WP_056580371.1
serine acetyltransferase [Variovorax paradoxus]	Variovorax paradoxus	353	353	0.91	2e-118	64.85	303	QRF60337.1
serine acetyltransferase [Variovorax sp. PBS-H4]	Variovorax sp. PBS-H4	353	353	0.92	2e-118	66.1	301	WP_162580732.1
serine acetyltransferase [Pseudomonas kirkiae]	Pseudomonas kirkiae	354	354	0.92	2e-118	62.96	318	WP_131184879.1
serine acetyltransferase [Caballeronia sp. TF1N1]	Caballeronia sp. TF1N1	354	354	0.83	2e-118	68.68	325	WP_244830271.1
serine acetyltransferase [Undibacterium umbellatum]	Undibacterium umbellatum	353	353	0.94	2e-118	61.06	318	WP_186953964.1
serine acetyltransferase [Variovorax]	Variovorax	353	353	0.83	3e-118	68.54	306	WP_070060834.1
serine acetyltransferase [Variovorax boronicumulans]	Variovorax boronicumulans	353	353	0.83	3e-118	68.54	306	WP_095745455.1
serine O-acetyltransferase [Variovorax sp. 38R]	Variovorax sp. 38R	353	353	0.83	4e-118	68.54	306	WP_192196864.1
serine acetyltransferase [Undibacterium hunanense]	Undibacterium hunanense	353	353	0.91	4e-118	61.77	327	WP_186946198.1
serine acetyltransferase [Variovorax sp. 54]	Variovorax sp. 54	352	352	0.83	4e-118	68.54	306	WP_099789598.1
serine acetyltransferase [Limnobacter sp.]	Limnobacter sp.	353	353	0.91	5e-118	65.53	331	NLD68817.1
serine acetyltransferase [Variovorax sp. JS1663]	Variovorax sp. JS1663	352	352	0.92	7e-118	65.88	301	WP_086921062.1
serine acetyltransferase [Burkholderiales bacterium]	Burkholderiales bacterium	352	352	0.91	7e-118	64.85	308	MBH2018425.1
serine acetyltransferase [Rhodoferax sp.]	Rhodoferax sp.	352	352	0.91	8e-118	64.26	312	NVO04559.1
serine acetyltransferase [Undibacterium sp. KW1]	Undibacterium sp. KW1	352	352	0.94	1e-117	61.06	318	WP_162057255.1
serine O-acetyltransferase [Ramlibacter sp. Leaf400]	Ramlibacter sp. Leaf400	351	351	0.82	1e-117	69.32	302	WP_055896027.1
serine acetyltransferase [Alcaligenaceae bacterium]	Alcaligenaceae bacterium	352	352	0.91	1e-117	64.38	319	NYT24268.1
serine acetyltransferase [Acidovorax cavernicola]	Acidovorax cavernicola	351	351	0.83	1e-117	67.79	306	RIX77068.1
serine acetyltransferase [Variovorax sp. RO1]	Variovorax sp. RO1	351	351	0.83	2e-117	68.16	306	WP_101491761.1
serine O-acetyltransferase [Roseateles terrae]	Roseateles terrae	351	351	0.83	2e-117	67.04	296	WP_246409573.1
serine acetyltransferase [Paraburkholderia ferrariae]	Paraburkholderia ferrariae	352	352	0.91	2e-117	68.04	317	WP_042337343.1
serine acetyltransferase [Variovorax paradoxus]	Variovorax paradoxus	351	351	0.91	2e-117	64.85	303	KPU88391.1
serine acetyltransferase [Rhodoferax sp. U2-2l]	Rhodoferax sp. U2-2l	351	351	0.91	2e-117	65.98	315	WP_227334251.1
Serine acetyltransferase [Pseudomonas fluorescens]	Pseudomonas fluorescens	351	351	0.83	2e-117	66.42	308	KAF1009822.1
serine O-acetyltransferase [Variovorax guangxiensis]	Variovorax guangxiensis	351	351	0.83	2e-117	67.79	304	WP_126019365.1
serine acetyltransferase [Variovorax sp. KBW07]	Variovorax sp. KBW07	351	351	0.83	2e-117	67.79	304	WP_124461855.1
TPA: serine acetyltransferase [Pseudomonas lactis]	Pseudomonas lactis	351	351	0.83	2e-117	66.42	308	HJH21419.1
serine acetyltransferase [Pseudomonas salmasensis]	Pseudomonas salmasensis	351	351	0.83	2e-117	66.42	308	WP_186606388.1
serine acetyltransferase [Paraburkholderia dipogonis]	Paraburkholderia dipogonis	351	351	0.91	2e-117	65.64	325	WP_134466262.1
serine acetyltransferase [Burkholderiaceae bacterium]	Burkholderiaceae bacterium	351	351	0.91	3e-117	64.95	317	MBC7860347.1
serine O-acetyltransferase [Roseateles terrae]	Roseateles terrae	350	350	0.83	3e-117	67.29	309	MBB3193086.1
serine O-acetyltransferase [Variovorax]	Variovorax	350	350	0.83	3e-117	67.79	305	WP_093195397.1
serine O-acetyltransferase [Xenophilus azovorans]	Xenophilus azovorans	350	350	0.92	3e-117	64.75	306	WP_038216330.1
serine acetyltransferase [Paraburkholderia caballeronis]	Paraburkholderia caballeronis	351	351	0.91	4e-117	67.57	325	WP_134043679.1

## Sheet: Table S4
Table S4. Full list of HHPRED hits for a R. capsulatus rcc02272 gene product query
No Hit	Description	Prob	E-value	P-value	Score	SS	Cols	Query HMM	Template HMM
1 7L4S_F	Transcriptional regulator of oxidative stress OxyR; OxyR, DNA BINDING PROTEIN; 2.4A {Shewanella oneidensis}	100	6.8e-48	8.9e-53	306.0	33.4	286	1-287	5-296 (304)				Query	Q_6232680
2 3SZP_B	Transcriptional regulator, LysR family; winged helix-turn helix, DNA-binding, transcription factor, TRANSCRIPTION; 2.202	100	5.9e-49	7.8e-54	309.8	24.1	285	1-287	1-287 (291)				Match_columns	288
3 4X6G_G	OxyR; OxyR, peroxide, Transcription regulator, LysR, DNA BINDING PROTEIN; HET: GOL, PEO; 2.0A {Pseudomonas aeruginosa PA	100	6.5e-47	8.5e-52	302.0	35.4	286	1-287	7-301 (316)				No_of_seqs	181 out of 1799
4 1IXC_A	LysR-type regulatory protein; Long alpha helix connecting DNA binding and regulatory domains, DNA BINDING PROTEIN; HET:	100	1.4e-46	1.8e-51	296.8	35.8	286	1-287	1-290 (294)				Neff	11.7366
5 1AL3_A	CYS REGULON TRANSCRIPTIONAL ACTIVATOR CYSB; LYSR FAMILY, CYSTEINE BIOSYNTHESIS, TRANSCRIPTION REGULATION; 1.8A {Klebsiel	100	1.3e-46	1.7e-51	300.8	33.9	287	1-288	1-294 (324)				Searched_H	MMs 76580
6 3HHG_E	Transcriptional regulator, LysR family; Neisseria meningitidis, transcription factor, LysR, Structural Genomics, Oxford	100	7.5e-48	9.8e-53	305.9	26.3	286	1-287	3-291 (306)				Date	Fri May 20 2022 15:45:55
7 2UYE_A	REGULATORY PROTEIN; LTTR, LYSR, DNA-BINDING, TRANSCRIPTION, TRANSCRIPTION REGULATION, TRANSCRIPTIONAL REGULATOR; HET: GO	100	4.3e-47	5.6e-52	301.1	29.0	285	1-287	6-296 (307)
8 3FXQ_A	LysR type regulator of tsaMBCD; LysR-type, transcriptional regulator, LTTR, TsaR, wHTH, DNA-binding, Transcription, Tran	100	8.6e-46	1.1e-50	294.0	35.4	284	1-287	2-293 (305)
9 3FZV_D	Probable transcriptional regulator; LysR, transcriptional regulator, structural genomics, PSI-2, Protein Structure Initi	100	5.4e-46	7e-51	295.2	33.4	285	1-287	4-296 (306)
10 3MZ1_C	Putative transcriptional regulator; structural genomics, PSI-2, protein structure initiative, midwest center for str uct	100	6.3e-48	8.2e-53	305.2	21.9	284	4-287	1-289 (300)
11 5Y2V_C	Rubisco operon transcriptional regulator; LysR-type transcription factor, TRANSCRIPTION; HET: PO4, AKG; 2.6A {Synechocys	100	2.2e-45	2.8e-50	294.2	35.3	285	2-288	12-301 (324)
12 2ESN_D	probable transcriptional regulator; PA0477, APC5828, transcription, regulator, PSI, protein structure initiative, MCSG,	100	6.3e-46	8.3e-51	294.4	31.0	286	1-288	10-304 (310)
13 6G1D_C	Hydrogen peroxide-inducible genes activator; Hydrogen peroxide, redox, transcription factor, LysR, TRANSCRIPTION; HET: P	100	5.2e-45	6.8e-50	292.7	35.6	286	1-287	10-305 (329)
14 6XTU_A	Lysine export transcriptional regulatory protein LysG; LTTR HELIX-TURN-HELIX TRANSCRIPTION REGULATION, TRANSCRIPTION; 2.	100	5.3e-45	6.9e-50	289.5	30.3	279	1-287	21-302 (310)
15 2H98_A	HTH-type transcriptional regulator catM; CatM, BenM, LTTR, Transcriptional regulator, Acinetobacter, TRANSCRIPTION; 1.8A	100	9.4e-44	1.2e-48	283.5	35.8	285	1-287	1-291 (313)
16 5Z7H_D	LysR family transcriptional regulator; CcpE, complex, citrate-bound, Staphyloccocus aureus, transcriptional regulator, T	100	4e-44	5.2e-49	281.0	31.9	277	1-288	1-282 (288)
17 2H9B_A	HTH-type transcriptional regulator benM; LTTR, BenM, Transcriptional activator, lysR-type transcriptional regulator, TRA	100	1.9e-43	2.4e-48	281.7	35.6	285	1-287	1-291 (312)
18 5YDW_B	Cell density-dependent motility repressor; HOCl, HOCl-specific transcription factor, LysR-type transcription regulator,	100	1.4e-44	1.9e-49	285.3	28.6	284	1-287	13-299 (304)
19 7DWN_A	Predicted DNA-binding transcriptional regulator; transcriptional regulators, tetramer, DNA BINDING PROTEIN; HET: MES; 2.	100	5e-44	6.5e-49	281.3	30.8	282	1-288	3-291 (293)
20 7DMW_A	CcpC; CcpC, Complex, Bacillus amyloliquefaciens, Transcriptional regulator, citrate, TRANSCRIPTION; HET: FLC; 2.29A {Bac	100	1.4e-43	1.8e-48	279.8	33.0	281	1-288	1-286 (293)
21 3ISP_A	HTH-type transcriptional regulator Rv1985c/MT2039; rod shaped structure, DNA binding domain, regulatory domain, DNA-bind	100	4.3e-44	5.7e-49	283.2	29.8	282	1-288	6-288 (303)
22 5Y9S_C	VV2_1132; LysR, TRANSCRIPTION; 2.199A {Vibrio vulnificus CMCP6}	100	4.9e-44	6.5e-49	282.7	29.2	280	1-287	9-303 (304)
23 6WN5_A	Transcriptional regulator HdfR; Structural Genomics, Center for Structural Genomics of Infectious Diseases, CSGID, Trans	100	8.6e-28	1.1e-32	182.7	24.5	228	42-287	1-231 (232)
24 2HXR_B	HTH-type transcriptional regulator cynR; CynR transcriptional regulator LysR crystal structure, Structural Genomics, PSI	100	1.5e-25	1.9e-30	171.1	26.6	223	62-287	1-227 (238)
25 2FYI_A	HTH-type transcriptional regulator cbl; Transcriptional regulator, LYS-R family, cofactor-binding domain, cysteine biosy	99.9	5.9e-23	6)	155.8	22.3	210	78-288	1-215 (228)
26 3HO7_A	OxyR; beta-alpha-barrels, DNA-binding, Transcription, Transcription regulation; 1.58A {Porphyromonas gingivalis} SCOP: c	99.9	9.7e-23	1.3e-27	155.1	23.3	206	82-288	2-213 (232)
27 cd0845	PBP2_NocR; The C-terminal substrate-domain of LysR-type transcriptional regulator, NocR, involved in the catabolism of n	99.9	2.4e-22	3.2e-27	148.6	23.7	193	92-285	1-196 (196)
28 4LON_B	HTH-type transcriptional regulator CysB; LTTR, CysB, wHTH motif, alpha/beta fold, Rossmann fold, Transcription regulatio	99.9	3.1e-22	4.1e-27	153.2	24.4	203	84-287	1-208 (239)
29 cd0842	PBP2_CrgA_like; The C-terminal substrate binding domain of LysR-type transcriptional regulator CrgA and its related homo	99.9	1.9e-22	2.5e-27	149.4	22.1	195	91-285	1-197 (197)
30 cd0847	PBP2_CrgA_like_8; The C-terminal substrate binding domain of an uncharacterized LysR-type transcriptional regulator CrgA	99.9	2e-22	2.6e-27	149.3	21.8	195	91-285	1-197 (197)
31 cd0845	PBP2_OccR; The C-terminal substrate-domain of LysR-type transcriptional regulator, OccR, involved in the catabolism of o	99.9	1.4e-22	1.8e-27	149.8	21.0	193	92-285	1-196 (196)
32 7ERQ_A	LysR family transcriptional regulator; LysR-type transcriptional regulator, LTTR, Cronobacter sakazakii, sulfite, DNA BI	99.9	3.2e-22	4.1e-27	149.5	22.9	201	85-287	3-208 (208)
33 cd0847	PBP2_CrgA_like_4; The C-terminal substrate binding domain of an uncharacterized LysR-type transcriptional regulator CrgA	99.9	3.3e-22	4.3e-27	148.8	22.7	195	90-285	2-202 (202)
34 cd0845	PBP2_LysR; The C-terminal substrate binding domain of LysR, transcriptional regulator for lysine biosynthesis, contains	99.9	2.4e-22	3.2e-27	148.5	21.6	193	92-285	1-196 (196)
35 4AB5_B	TRANSCRIPTIONAL REGULATOR, LYSR FAMILY; TRANSCRIPTION FACTORS, TRANSCRIPTION; HET: MSE; 2.51A {NEISSERIA MENINGITIDIS SE	99.9	1.9e-22	2.5e-27	152.5	21.3	203	84-288	1-208 (222)
36 cd0841	PBP2_LysR_opines_like; The C-terminal substrate-domain of LysR-type transcriptional regulators involved in the catabolis	99.9	4e-22	5.3e-27	147.3	22.0	193	92-285	1-196 (196)
37 2QL3_C	Probable transcriptional regulator, LysR family protein; APC7314, LysR family, transcriptional regulator, Rhodococcus sp	99.9	5.4e-22	7.1e-27	148.4	22.8	200	87-288	1-208 (209)
38 cd0846	PBP2_DntR_like_3; The C-terminal substrate binding domain of an uncharacterized LysR-type transcriptional regulator simi	99.9	4.2e-22	5.4e-27	147.6	21.7	194	92-288	1-198 (198)
39 cd0843	PBP2_GcdR_TrpI_HvrB_AmpR_like; The C-terminal substrate domain of LysR-type GcdR, TrPI, HvR and beta-lactamase regulator	99.9	5.1e-22	6.7e-27	146.7	21.7	192	92-285	1-194 (194)
40 3JV9_A	Transcriptional regulator, LysR family; LysR-type transcriptional regulator, LTTR, redox, Structural Genomics, OPPF, Oxf	99.9	5.9e-22	7.7e-27	149.3	22.4	199	88-287	1-208 (219)
41 4Y0M_J	OxyR; OxyR, peroxide, Transcription regulator, LysR, DNA BINDING PROTEIN; HET: MSE; 2.3A {Pseudomonas aeruginosa PAO1} S	99.9	6.3e-22	8.2e-27	150.0	22.6	202	86-288	3-213 (227)
42 cd0843	PBP2_MleR; The substrate binding domain of LysR-type transcriptional regulator MleR which required for malolactic fermen	99.9	1.1e-21	1.5e-26	145.3	22.8	191	92-285	1-198 (198)
43 1I6A_A	HYDROGEN PEROXIDE-INDUCIBLE GENES ACTIVATOR; OxyR regulatory domain, oxidized form, TRANSCRIPTION; 2.3A {Escherichia col	99.9	1.2e-21	1.5e-26	147.6	23.1	200	87-287	1-205 (219)
44 5VVI_A	Octopine catabolism/uptake operon regulatory protein OccR; alpha-beta structure, type 2 periplasmic binding fold, Struct	99.9	1.1e-21	1.5e-26	146.9	22.8	194	89-287	1-197 (210)
45 cd0846	PBP2_SyrM; The C-terminal substrate binding of LysR-type symbiotic regulator SyrM, which activates expression of nodulat	99.9	1.9e-21	2.5e-26	144.2	23.8	195	92-288	1-200 (200)
46 cd0844	PBP2_Cbl; The C-terminal substrate binding domain of LysR-type transcriptional regulator Cbl, which is required for expr	99.9	1.1e-21	1.5e-26	145.3	22.4	193	92-285	1-198 (198)
47 cd0846	PBP2_DntR_like_4; The C-terminal substrate binding domain of an uncharacterized LysR-type transcriptional regulator simi	99.9	1.3e-21	1.7e-26	145.4	22.8	197	92-288	1-203 (203)
48 5Z50_B	Cys regulon transcriptional activator; CysB, DNA complex, DNA BINDING PROTEIN; HET: SO4; 2.206A {Pseudomonas aeruginosa}	99.9	1e-21	1.3e-26	150.0	22.6	201	86-287	1-206 (237)
49 2F7A_A	HTH-type transcriptional regulator benM; LTTR, lysR-type transcriptional regulator, inducer binding domain, effector bin	99.9	1.4e-21	1.8e-26	149.0	23.0	203	82-287	2-211 (232)
50 cd0844	PBP2_BenM_CatM_CatR; The C-terminal substrate binding domain of LysR-type transcriptional regulators involved in benzoat	99.9	2e-21	2.6e-26	144.5	23.4	197	91-288	1-202 (203)
51 5TED_A	Lmo0488 protein; LysR Type Transcriptional Regulator, LTTR, Shikimate, TRANSCRIPTION; HET: SKM; 1.889A {Listeria monocyt	99.9	1.5e-21	2e-26	148.1	23.1	196	89-287	1-202 (226)
52 cd0842	PBP2_CynR; The C-terminal substrate-binding domain of the LysR-type transcriptional regulator CynR, contains the type 2	99.9	1.4e-21	1.9e-26	144.5	22.4	192	91-285	1-197 (197)
53 cd0844	PBP2_MetR; The C-terminal substrate binding domain of LysR-type transcriptional regulator metR, which regulates the expr	99.9	1.2e-21	1.5e-26	145.2	21.9	193	92-285	1-198 (198)
54 cd0848	PBP2_ClcR; The C-terminal substrate binding domain of LysR-type transcriptional regulator ClcR involved in the chlorocat	99.9	2e-21	2.6e-26	144.0	23.2	193	91-285	1-198 (198)
55 cd0841	PBP2_OxyR; The C-terminal substrate-binding domain of the LysR-type transcriptional regulator OxyR, a member of the type	99.9	1.8e-21	2.4e-26	144.2	22.8	194	91-285	1-200 (200)
56 5B7H_A	LysR family transcriptional regulator; LysR-type transcription regulator, LTTR, OxyR, H2O2, TRANSCRIPTION; HET: SO4; 1.4	99.9	2.8e-22	3.6e-27	151.1	18.7	209	79-288	2-218 (219)
57 cd0845	PBP2_HcaR; The C-terminal substrate binding domain of LysR-type transcriptional regulator HcaR in involved in 3-phenylpr	99.9	2.6e-21	3.3e-26	143.0	23.5	192	92-285	1-196 (196)
58 cd0848	PBP2_CbnR; The C-terminal substrate binding domain of LysR-type transcriptional regulator, CbnR, involved in the chloroc	99.9	2e-21	2.6e-26	144.0	22.8	193	91-285	1-198 (198)
59 cd0546	PBP2_LTTR_substrate; The substrate binding domain of LysR-type transcriptional regulators (LTTRs), a member of the type	99.9	2.7e-21	3.5e-26	142.9	23.4	193	92-285	1-197 (197)
60 4RPO_D	PCP degradation transcriptional activation protein; LysR family transcriptional regulator, inducer binding domain, TRANS	99.9	2e-21	2.7e-26	146.9	23.2	201	86-287	8-214 (223)
61 cd0847	PBP2_CrgA_like_2; The C-terminal substrate binding domain of an uncharacterized LysR-type transcriptional regulator CrgA	99.9	7.6e-23	9.9e-28	152.1	15.1	198	91-288	1-200 (201)
62 cd0844	PBP2_Chlorocatechol; The C-terminal substrate binding domain of LysR-type transcriptional regulators involved in the chl	99.9	1.8e-21	2.3e-26	144.2	22.3	194	91-285	1-198 (198)
63 2QSX_B	Putative transcriptional regulator, LysR family; The putative transcriptional regulator, LysR family, PSI-2, Protein Str	99.9	3.1e-22	4e-27	150.8	18.5	210	73-288	2-213 (218)
64 5Y2W_A	Rubisco operon transcriptional regulator; LysR-type transcription factor, TRANSCRIPTION; 2.2A {Synechocystis sp. (strain	99.9	1.3e-21	1.7e-26	149.5	21.7	199	88-287	7-210 (234)
65 cd0844	PBP2_LTTR_like_4; TThe C-terminal substrate binding domain of an uncharacterized LysR-type transcriptional regulator, co	99.9	2.9e-21	3.7e-26	142.9	22.9	193	92-285	1-197 (197)
66 cd0846	PBP2_NodD; The C-terminal substsrate binding domain of NodD family of LysR-type transcriptional regulators that regulate	99.9	1e-21	1.4e-26	145.6	20.6	196	92-288	1-200 (200)
67 cd0846	PBP2_DntR_like_2; The C-terminal substrate binding domain of an uncharacterized LysR-type transcriptional regulator simi	99.9	4e-21	5.2e-26	142.5	23.5	195	92-288	1-200 (200)
68 cd0842	PBP2_LTTR_like_6; The C-terminal substrate binding domain of an uncharacterized LysR-type transcriptional regulator, con	99.9	3.2e-21	4.1e-26	142.9	22.5	192	92-285	1-200 (200)
69 cd0844	PBP2_XapR; The C-terminal substrate binding domain of LysR-type transcriptional regulator XapR involved in xanthosine ca	99.9	3.2e-21	4.2e-26	142.8	22.4	192	92-285	1-197 (197)
70 cd0843	PBP2_CidR; The C-terminal substrate binding domain of LysR-like transcriptional regulator CidR, contains the type 2 peri	99.9	1.9e-21	2.5e-26	143.8	21.0	193	92-285	1-197 (197)
71 cd0843	PBP2_LTTR_like_3; The C-terminal substrate binding domain of an uncharacterized LysR-type transcriptional regulator, con	99.9	3.9e-21	5.1e-26	141.8	22.4	190	92-285	1-194 (194)
72 cd0844	PBP2_LTTR_aromatics_like_2; The C-terminal substrate binding domain of an uncharacterized LysR-type transcriptional regu	99.9	3.6e-21	4.7e-26	142.5	22.2	193	92-285	1-197 (197)
73 cd0841	PBP2_TdcA; The C-terminal substrate binding domain of LysR-type transcriptional regulator TdcA, which is involved in the	99.9	5.1e-21	6.6e-26	141.9	23.0	194	92-288	1-201 (201)
74 cd0846	PBP2_ToxR; The C-terminal substrate binding domain of LysR-type transcriptional regulator ToxR regulates the expression	99.9	3.6e-21	4.7e-26	142.7	22.2	195	92-288	1-200 (200)
75 cd0848	PBP2_GcdR_like; The C-terminal substrate binding domain of LysR-type transcriptional regulators GcdR-like, contains the	99.9	6.1e-21	7.9e-26	141.0	23.3	192	92-285	1-194 (194)
76 3N6T_A	LysR type regulator of tsaMBCD; Rossmann fold, TRANSCRIPTION REGULATOR; HET: SO4; 1.85A {Comamonas testosteroni}	99.9	3.8e-21	4.9e-26	143.2	22.1	195	91-288	1-203 (205)
77 cd0841	PBP2_CysB_like; The C-terminal substrate domain of LysR-type transcriptional regulators CysB-like contains type 2 peripl	99.9	7.4e-21	9.6e-26	140.8	23.5	193	92-285	1-198 (198)
78 cd0843	PBP2_GltC_like; The substrate binding domain of LysR-type transcriptional regulator GltC, which activates gltA expressio	99.9	4.4e-21	5.7e-26	141.7	22.1	191	92-285	1-195 (195)
79 cd0845	PBP2_DntR_NahR_LinR_like; The C-terminal substrate binding domain of LysR-type transcriptional regulators that are invol	99.9	1.3e-21	1.7e-26	145.2	19.3	195	92-288	1-200 (201)
80 cd0842	PBP2_NhaR; The C-terminal substrate binding domain of LysR-type transcriptional activator of the nhaA gene, encoding Na+	99.9	4.1e-21	5.4e-26	142.9	22.0	195	92-288	1-202 (204)
81 3OXN_C	Putative transcriptional regulator, LysR family; Structural Genomics, PSI-2, Protein Structure Initiative, New York SGX	99.9	6.2e-22	8.1e-27	151.9	18.0	209	73-287	1-217 (241)
82 cd0845	PBP2_IlvR; The C-terminal substrate binding domain of LysR-type transcriptional regulator, IlvR, involved in the biosynt	99.9	3.5e-21	4.6e-26	142.8	21.4	192	92-285	1-200 (200)
83 cd0842	PBP2_LTTR_like_1; The C-terminal substrate binding domain of an uncharacterized LysR-type transcriptional regulator, con	99.9	6.1e-21	8e-26	141.3	22.6	193	92-285	1-198 (198)
84 2Y7P_A	LYSR-TYPE REGULATORY PROTEIN; TRANSCRIPTION REGULATOR, DNA-BINDING, TRANSCRIPTION, TRANSCRIPTION FACTOR, TRANSCRIPTION R	99.9	1.4e-21	1.8e-26	147.3	19.2	200	86-287	3-207 (218)
85 cd0841	PBP2_MdcR; The C-terminal substrate-binding domian of LysR-type transcriptional regulator MdcR, which involved in the ma	99.9	8.2e-21	1.1e-25	140.7	22.9	192	92-285	1-199 (199)
86 6GZ0_A	HTH-type transcriptional regulator LeuO; LTTR, Transcription Factor, Transcription, CRISPR; 1.52A {Escherichia coli (str	99.9	1.1e-21	1.5e-26	147.4	18.3	198	87-287	1-203 (215)
87 cd0847	PBP2_CrgA; The C-terminal substrate binding domain of LysR-type transcriptional regulator CrgA, contains the type 2 peri	99.9	2.3e-22	2.9e-27	149.4	14.4	196	89-285	1-199 (199)
88 cd0846	PBP2_LeuO; The C-terminal substrate binding domain of LysR-type transcriptional regulator LeuO, an activator of leucine	99.9	7.6e-21	9.9e-26	140.9	22.5	194	92-288	1-200 (200)
89 cd0845	PBP2_AlsR; The C-terminal substrate binding domain of LysR-type trnascriptional regulator AlsR, which regulates acetoin	99.9	6.5e-21	8.5e-26	141.3	22.0	193	92-285	1-197 (197)
90 cd0841	PBP2_CbbR_RubisCO_like; The C-terminal substrate binding of LysR-type transcriptional regulator (CbbR) of RubisCO operon	99.9	5.5e-21	7.1e-26	141.4	21.5	192	92-285	1-197 (197)
91 5Z49_B	HTH-type transcriptional activator CmpR; transcription factor, cyanobacteria, TRANSCRIPTION; HET: RUB; 2.148A {Synechoco	99.9	2.1e-21	2.7e-26	148.7	19.9	196	91-287	9-209 (239)
92 cd0848	PBP2_CrgA_like_10; The C-terminal substrate binding domain of an uncharacterized LysR-type transcriptional regulator Crg	99.9	1.6e-22	2.1e-27	149.9	13.2	195	91-285	1-198 (198)
93 cd0847	PBP2_CrgA_like_7; The C-terminal substrate binding domain of an uncharacterized LysR-type transcriptional regulator CrgA	99.9	2.9e-21	3.8e-26	143.2	19.9	193	91-285	1-197 (197)
94 cd0842	PBP2_CysL_like; C-terminal substrate binding domain of LysR-type transcriptional regulator CysL, which activates the tra	99.9	1.1e-20	1.4e-25	140.2	23.0	193	92-285	1-201 (201)
95 cd0842	PBP2_LTTR_like_5; The C-terminal substrate binding domain of an uncharacterized LysR-type transcriptional regulator, con	99.9	1.1e-20	1.4e-25	140.2	23.0	193	92-285	1-199 (199)
96 cd0844	PBP2_CysB; The C-terminal substrate domain of LysR-type transcriptional regulator CysB contains type 2 periplasmic bindi	99.9	7.5e-21	9.8e-26	140.8	22.1	193	92-285	1-198 (198)
97 cd0843	PBP2_Nac; The C-teminal substrate binding domain of LysR-like nitrogen assimilation control (NAC) protein, contains the	99.9	6.4e-21	8.4e-26	141.1	21.7	193	92-285	1-198 (198)
98 cd0846	PBP2_PnbR; The C-terminal substrate binding domain of LysR-type transcriptional regulator PnbR, which is involved in reg	99.9	5.1e-21	6.6e-26	144.2	21.4	195	92-288	1-221 (221)
99 cd0841	PBP2_Nitroaromatics_like; The C-terminal substrate binding domain of LysR-type transcriptional regulators that involved	99.9	2.9e-21	3.9e-26	143.1	19.6	195	92-288	1-200 (200)
100 3HHF_B	Transcriptional regulator, LysR family; Neisseria meningitidis, transcription factor, LysR, Structural Genomics, Oxford	99.9	3e-22	3.9e-27	150.3	14.4	201	86-287	2-205 (213)
101 cd0846	PBP2_Pa0477; The C-terminal substrate biniding domain of an uncharacterized LysR-like transcriptional regulator Pa0477 r	99.9	5.6e-21	7.3e-26	141.9	21.0	194	92-288	1-202 (202)
102 3FD3_A	chromosome replication initiation inhibitor protein; Agrobacterium tumefaciens, structural genomics, LysR, PSI-2, Protei	99.9	5.9e-21	7.8e-26	142.9	21.2	194	90-287	1-198 (208)
103 5TPI_A	Putative transcriptional regulator (LysR family); Structural Genomics, Center for Structural Genomics of Infectious Dise	99.9	9.2e-21	1.2e-25	142.0	22.0	196	86-287	3-203 (211)
104 2F7B_A	HTH-type transcriptional regulator catM; LTTR, lysR-type transcriptional regulator, inducer binding domain, effector bin	99.9	4.7e-21	6.1e-26	146.2	20.5	205	82-287	1-211 (233)
105 cd0841	PBP2_LTTR_aromatics_like; The C-terminal substrate binding domain of LysR-type transcriptional regulators involved in th	99.9	5.8e-21	7.5e-26	141.2	20.4	192	92-285	1-197 (197)
106 cd0844	PBP2_LTTR_aromatics_like_1; The C-terminal substrate binding domain of an uncharacterized LysR-type transcriptional regu	99.9	1.2e-20	1.6e-25	139.6	22.2	193	92-285	1-198 (198)
107 cd0841	PBP2_PAO1_like; The C-terminal substrate-binding domain of putative LysR-type transcriptional regulator PAO1-like, a mem	99.9	3.5e-21	4.5e-26	142.6	18.9	192	92-285	1-198 (198)
108 7TRW_A	LysR-family transcriptional regulatory protein; LysR transcriptional regulator, solute binding domain, Structural Genomi	99.9	8.1e-22	1.1e-26	148.2	15.7	202	86-287	3-209 (217)
109 cd0846	PBP2_DntR_like_1; The C-terminal substrate binding domain of an uncharacterized LysR-type transcriptional regulator simi	99.9	5.1e-21	6.7e-26	141.9	19.7	195	92-288	1-199 (200)
110 cd0847	PBP2_CrgA_like_3; The C-terminal substrate binding domain of an uncharacterized LysR-type transcriptional regulator CrgA	99.9	3.7e-22	4.8e-27	148.5	13.4	196	91-288	1-202 (202)
111 cd0843	PBP2_GbpR; The C-terminal substrate binding domain of galactose-binding protein regulator contains the type 2 periplasmi	99.9	1.4e-20	1.8e-25	139.6	21.6	193	92-285	1-201 (201)
112 cd0843	PBP2_IlvY; The C-terminal substrate binding of LysR-type transcriptional regulator IlvY, which activates the expression	99.9	8.5e-21	1.1e-25	140.6	20.4	192	92-285	1-199 (199)
113 5MMH_C	HTH-type transcriptional activator AmpR; Muropeptide Binding, Effector Domain of the Transcriptional Regulator, transcri	99.9	1.2e-21	1.5e-26	148.2	15.6	199	86-288	7-206 (222)
114 3KOS_A	HTH-type transcriptional activator ampR; alpha-beta sandwich, Activator, DNA-binding, Transcription, Transcription regul	99.9	6e-21	7.9e-26	144.1	18.9	198	86-287	7-205 (219)
115 cd0847	PBP2_CrgA_like_6; The C-terminal substrate binding domain of an uncharacterized LysR-type transcriptional regulator CrgA	99.9	9.1e-22	1.2e-26	146.0	13.9	195	91-285	1-199 (199)
116 cd0847	PBP2_CrgA_like_9; The C-terminal substrate binding domain of an uncharacterized LysR-type transcriptional regulator CrgA	99.9	3.6e-22	4.7e-27	148.0	11.7	195	91-285	1-198 (198)
117 cd0845	PBP2_BudR; The C-terminal substrate binding domain of LysR-type transcrptional regulator BudR, which is responsible for	99.9	1.1e-20	1.5e-25	140.1	19.2	193	92-285	1-199 (199)
118 cd0842	PBP2_IciA_ArgP; The C-terminal substrate binding domain of LysR-type transcriptional regulator, ArgP (IciA), for arginin	99.9	3.3e-20	4.2e-25	137.3	21.5	188	92-285	1-195 (195)
119 5FHK_A	LysR family transcriptional regulator; AphB, LysR-type, transcriptional regulator, tcpPH activation, TRANSCRIPTION; 1.90	99.9	3.7e-22	4.9e-27	149.1	11.2	201	86-288	2-204 (207)
120 cd0847	PBP2_CrgA_like_5; The C-terminal substrate binding domain of an uncharacterized LysR-type transcriptional regulator CrgA	99.9	6.4e-22	8.4e-27	147.1	11.8	197	89-285	1-202 (202)
121 cd0844	PBP2_YofA_SoxR_like; The C-terminal substrate binding domain of LysR-type transcriptional regulators, YofA and SoxR, con	99.9	8.2e-20	1.1e-24	134.7	22.9	188	92-285	1-193 (193)
122 cd0847	PBP2_CrgA_like_1; The C-terminal substrate binding domain of an uncharacterized LysR-type transcriptional regulator CrgA	99.9	1.8e-21	2.4e-26	144.3	13.7	194	91-288	1-196 (197)
123 cd0842	PBP2_LTTR_like_2; The C-terminal substrate binding domain of an uncharacterized LysR-type transcriptional regulator, con	99.9	4.9e-20	6.4e-25	136.1	21.2	189	92-285	1-195 (195)
124 cd0848	PBP2_AmpR; The C-terminal substrate domain of LysR-type transcriptional regulator AmpR that involved in control of the e	99.9	9.3e-21	1.2e-25	139.7	16.8	190	92-285	1-191 (191)
125 5YDV_A	Cell density-dependent motility repressor; HypT, HOCl, HOCl-specific transcription factor, LysR-type transcription regul	99.9	1.8e-20	2.3e-25	140.3	18.3	198	86-287	3-204 (209)
126 6L33_D	MexT protein; LysR-type transcriptional regulator, antibiotic resistance, regulatory domain, transcription; HET: MSE, SO	99.9	1.8e-20	2.3e-25	140.6	17.1	197	86-287	3-204 (212)
127 cd0843	PBP2_HupR; The C-terminal substrate binding domain of LysR-type transcriptional regulator, HupR, which regulates express	99.9	1.3e-19	1.7e-24	134.0	21.3	188	92-285	1-195 (195)
128 cd0848	PBP2_TrpI; The C-terminal substrate binding domain of LysR-type transcriptional regulator TrpI, which is involved in con	99.9	1.1e-20	1.4e-25	139.7	14.7	193	92-285	1-195 (195)
129 cd0848	PBP2_HvrB; The C-terminal substrate-binding domain of LysR-type transcriptional regulator HvrB, an activator of S-adenos	99.9	3.6e-20	4.7e-25	136.4	17.2	187	92-285	1-190 (190)
130 cd0848	PBP2_BlaA; The C-terminal substrate-binding domain of LysR-type trnascriptional regulator BlaA which involved in control	99.9	4.3e-20	5.7e-25	136.0	16.2	186	92-285	1-189 (189)
131 5TRD_B	Riboflavin kinase; ribflavin kinase, MarR type regulatory domain, winged-helix-turn-helix domain, TRANSFERASE-DNA comple	99.9	7e-21	9.2e-26	145.6	11.6	177	1-186	5-207 (230)
132 6B8A_A	DNA-binding transcriptional regulator; MVFR TRANSCRIPTIONAL REGULATOR, PQSR, TRANSCRIPTION; HET: CZG, NCO; 2.65A {Pseudo	99.9	1e-19	1.3e-24	135.6	17.4	187	91-287	1-195 (203)
133 cd0848	PBP2_LTTR_beta_lactamase; The C-terminal substrate-domain of LysR-type transcriptional regulators for beta-lactamase gen	99.9	1.2e-19	1.6e-24	133.6	17.5	186	92-285	1-189 (189)
134 cd1365	PBP2_phosphate_like_2; Substrate binding domain of putative ABC-type phosphate transporter, a member of the type 2 perip	99.8	4.5e-19	5.8e-24	137.5	19.9	194	90-287	1-249 (259)
135 5Y9Q_A	Carbon catabolite responsive regulator; regulatory domain, Dimer, TRANSCRIPTION; 1.953A {Staphylococcus aureus}	99.8	8.3e-19	1.1e-23	130.1	20.0	185	91-288	1-192 (198)
136 3LR1_A	Tungstate ABC transporter, periplasmic tungstate-binding protein; The tungstate ABC transporter, periplasmic tungstate-b	99.8	5.6e-19	7.3e-24	134.7	19.5	199	87-287	1-226 (236)
137 3ONM_A	Transcriptional regulator LrhA; LysR, RovM, transcription factor, virulence factor, TRANSCRIPTION; 2.4A {Yersinia pseudo	99.8	3.9e-18	5.1e-23	130.9	22.8	187	85-287	21-214 (238)
138 6YIZ_A	Transcriptional regulator MvfR; QUORUM SENSING, LYSR-TYPE TRANSCRIPTIONAL REGULATOR, PSEUDOMONAS, 2 QUINOLONE SIGNALING	99.8	5.8e-19	7.6e-24	134.3	17.5	189	89-287	1-197 (229)
139 5MY5_A	ABC transporter periplasmic substrate-binding protein; susbtrate binding protein, TupA, tungstate, Desulfovibrio alasken	99.8	1.6e-18	2.1e-23	136.0	17.4	209	77-287	12-251 (274)
140 4Q8R_A	Phosphate ABC transporter, phosphate-binding protein; periplasmic high affinity phosphate binding protein, TRANSPORT PRO	99.8	2.8e-18	3.7e-23	132.6	17.6	197	88-287	1-230 (252)
141 3KN3_B	PUTATIVE PERIPLASMIC PROTEIN; alpha-beta structure, periplasmic binding protein fold, Structural Genomics, PSI-2, Protei	99.8	3.4e-18	4.4e-23	130.9	17.5	199	87-287	1-230 (242)
142 3CVG_D	Putative metal binding protein; PSI-II, NYSGXRC, periplasmic, metal binding, Structural Genomics, Protein Structure Init	99.8	6.1e-18	8e-23	134.3	18.3	200	87-287	16-260 (294)
143 cd1356	PBP2_phosphate; Substrate binding domain of putative ABC-type phosphate transporter, a member of the type 2 periplasmic	99.8	2e-17	2.7e-22	126.8	19.3	193	90-287	1-234 (245)
144 3MUQ_A	uncharacterized conserved protein; structural genomics, PSI-2, protein structure initiative, midwest center for structur	99.8	6.7e-18	8.8e-23	128.6	15.4	199	87-287	1-225 (237)
145 cd0843	PBP2_LrhA_like; The C-terminal substrate domain of LysR-like regulator LrhA (LysR homologue A) and that of closely relat	99.8	2.4e-17	3.1e-22	120.9	17.6	182	92-285	1-185 (185)
146 4N13_A	Phosphate ABC transporter, periplasmic phosphate-binding protein; Class II ligand-binding protein, Ligand-binding protei	99.8	2e-17	2.6e-22	128.6	16.1	199	82-287	3-248 (265)
147 cd1365	PBP2_phosphate_like_1; Substrate binding domain of putative ABC-type phosphate transporter, a member of the type 2 perip	99.8	1.4e-16	1.8e-21	121.7	19.8	192	90-287	1-229 (240)
148 cd0100	PBP2_phosphate_binding; Substrate binding domain of ABC-type phosphate transporter, a member of the type 2 periplasmic-b	99.8	1.2e-16	1.5e-21	123.4	19.0	190	90-287	1-242 (253)
149 4EXL_D	Phosphate-binding protein pstS 1; Center for Structural Genomics of Infectious Diseases (CSGID), NIAID, National Institu	99.8	2.7e-16	3.5e-21	122.2	20.2	189	88-287	1-229 (265)
150 4PQJ_C	Phosphate binding protein; psts, phosphate binding, biofilm, substrate binding protein, phosphate transport, Transport p	99.7	4.8e-16	6.2e-21	123.3	17.8	197	86-287	12-270 (299)
151 4ECF_A	ABC-type phosphate transport system, periplasmic component; ABC transporter, phosphate transport receptor, Structural Ge	99.7	7.6e-16	1e-20	119.7	18.2	189	88-287	1-229 (264)
152 cd1365	PBP2_ThiY_THI5_like_1; Putative substrate binding domain of an ABC-type transporter similar to ThiY/THI5.	99.7	2.4e-15	3.2e-20	112.6	20.0	193	90-288	1-217 (217)
153 cd1356	PBP2_PstS; Substrate binding domain of ABC-type phosphate transporter, a member of the type 2 periplasmic-binding fold s	99.7	2e-15	2.6e-20	116.8	19.1	192	90-287	1-244 (254)
154 cd1353	PBP2_YvgL_like; Substrate binding domain of putative molybdate-binding protein YvgL and similar proteins.	99.7	1.1e-15	1.4e-20	115.0	16.5	194	92-287	1-212 (225)
155 1IXH_A	PHOSPHATE-BINDING PROTEIN; PHOSPHATE TRANSPORT, ULTRA HIGH RESOLUTION, PHOSPHATE BINDIN PROTEIN; 0.98A {Escherichia coli	99.7	8.2e-16	1.1e-20	123.9	16.1	195	90-287	1-282 (321)
156 1B9M_A	PROTEIN (MODE); DNA-BINDING, GENE REGULATION, WINGED HELIX TURN HELIX, MOLYBDATE, OB FOLD, TRANSCRIPTION; HET: MSE; 1.75	99.7	1.2e-16	1.6e-21	125.0	6.2	129	1-129	20-157 (265)
157 4KD5_C	ABC-type transport system, molybdenum-specific extracellular solute-binding protein; Structural Genomics, NIAID, Nationa	99.7	1.3e-14	1.7e-19	110.2	15.2	196	86-287	1-217 (233)
158 7TAV_B	Molybdate ABC transporter substrate-binding protein; Type 2 periplasmic binding protein, substrate binding domain, Struc	99.7	4.6e-14	6e-19	107.1	18.2	199	86-287	1-217 (233)
159 cd0099	PBP2_AatB_like; Polar amino acids-binding domain of ATP-binding cassette transporter-like systems that belong to the typ	99.7	6.2e-15	8e-20	111.5	13.3	191	88-287	1-214 (227)
160 cd1353	PBP2_ModA_like_1; Substrate binding domain of putative molybdate-binding protein;the type 2 periplasmic binding protein	99.7	3.4e-14	4.4e-19	107.5	17.4	190	92-287	1-217 (230)
161 cd0099	PBP2_ModA_like; Substrate binding domain of molybdate-binding proteins, the type 2 periplasmic binding protein fold.	99.6	1.3e-13	1.7e-18	103.6	19.0	194	92-287	1-212 (225)
162 3GZG_B	Molybdate-binding periplasmic protein; permease; molybdate complex, mutant K127S, METAL BINDING PROTEIN; HET: SO4, MOO;	99.6	5.1e-14	6.6e-19	108.8	15.7	198	87-287	19-238 (253)
163 6NIO_A	Molybdate ABC transporter substrate-binding protein; Periplasmic Protein ModA, Structural Genomics, Center for Structura	99.6	9.1e-14	1.2e-18	105.8	16.1	197	87-287	1-220 (235)
164 7DM1_B	Phosphate-binding protein PstS 1; antibody, complex, TRANSPORT PROTEIN, TRANSPROT PROTEIN-IMMUNE SYSTEM complex; HET: PO	99.6	9.7e-14	1.3e-18	113.7	17.2	198	87-287	24-318 (359)
165 1TWY_F	ABC transporter, periplasmic substrate-binding protein; ABC transporter, NYSGXRC target, Structural Genomics, Protein St	99.6	6.7e-13	8.7e-18	104.8	20.9	194	87-287	24-261 (290)
166 cd1368	PBP2_GltI_DEBP; Substrate-binding domain of ABC aspartate-glutamate transporter; the type 2 periplasmic binding protein	99.6	7.8e-13	1e-17	100.8	17.6	192	88-287	5-226 (238)
167 4GD5_A	Phosphate ABC transporter, phosphate-binding protein; Structural Genomics, NIAID, National Institute of Allergy and Infe	99.6	1.2e-12	1.5e-17	102.9	18.7	198	87-287	33-263 (279)
168 5I84_H	Phosphate-binding protein PstS; ABC transporter, periplasmic-binding protein, phosphate-binding protein, PhoX, TRANSPORT	99.6	4.3e-13	5.7e-18	108.9	16.3	196	86-287	16-303 (335)
169 4RXL_A	Molybdenum ABC transporter, periplasmic molybdenum-binding protein; TRANSPORTER, ABC-TYPE, ENZYME FUNCTION INITIATIVE, E	99.5	2.2e-12	2.9e-17	98.3	17.9	195	88-287	1-217 (234)
170 cd0100	PBP2_MidA_like; Mimosine binding domain of ABC-type transporter MidA and similar proteins; the type 2 periplasmic bindin	99.5	3.8e-12	5e-17	96.1	18.3	194	90-287	1-217 (230)
171 cd1353	PBP2_AvModA; Substrate binding domain of ModA/WtpA from Azotobacter vinelandii and its closest homologs.	99.5	4e-12	5.3e-17	96.0	17.5	193	92-287	1-213 (226)
172 cd0100	PBP2_NrtA_SsuA_CpmA_like; Substrate binding domain of ABC-type nitrate/sulfonate/bicarbonate transporters, a member of t	99.5	6.9e-12	9e-17	93.3	17.9	190	92-288	1-212 (212)
173 cd1371	PBP2_Cystine_like_1; Substrate binding domain of putative ABC transporters involved in cystine import.	99.5	1.1e-11	1.5e-16	93.0	17.3	181	92-287	1-202 (218)
174 2IJL_B	Molybdenum-binding transcriptional repressor; molybdenum-binding, transcriptional repressor, structural genomics, DNA-bi	99.5	2.1e-12	2.7e-17	90.4	12.2	100	1-100	24-128 (135)
175 4OMB_A	Phosphate binding protein; substrate binding protein, TRANSPORT PROTEIN; HET: PO4; 1.5A {Pseudomonas aeruginosa}	99.5	1.7e-11	2.3e-16	99.6	19.4	196	87-287	48-305 (347)
176 4JWO_A	Phosphate binding protein; structural genomics, PSI-Biology, protein structure initiative, midwest center for structural	99.5	1.7e-11	2.2e-16	99.5	19.1	198	87-287	57-309 (341)
177 cd0100	PBP2_Cys_DEBP_like; Substrate-binding domain of cysteine- and aspartate/glutamate-binding proteins; the type 2 periplasm	99.5	6.1e-12	7.9e-17	95.2	15.5	184	89-287	6-213 (228)
178 cd1353	PBP2_EcModA; Substrate binding domain of ModA from Escherichia coli and its closest homologs.	99.4	3.3e-11	4.3e-16	91.0	17.5	193	92-287	1-214 (227)
179 cd1351	PBP2_PEB3_AcfC; Ligand-binding domain of a glycoprotein adhesion and an accessory colonization factor, a member of the t	99.4	3.5e-11	4.5e-16	91.1	17.4	188	92-287	1-214 (227)
180 cd1368	PBP2_BsGlnH; Substrate binding domain of ABC glutamine transporter from Bacillus subtilis; the type 2 periplasmic-bindig	99.4	9.2e-11	1.2e-15	88.9	15.5	186	89-288	6-214 (229)
181 5FO5_A	HTH-TYPE TRANSCRIPTIONAL REGULATOR METR; TRANSCRIPTION, HTH, DNA-BINDING, TRANSCRIPTION REGULATION, LYSR-TYPE TRANSCRIPT	99.3	8.5e-11	1.1e-15	75.8	12.0	89	1-89	2-90 (92)
182 3CFZ_A	UPF0100 protein MJ1186; ABC transporter, binding protein, molybdate, tungstate, ligand, UNKNOWN FUNCTION, TRANSPORT PROT	99.3	6.6e-10	8.6e-15	88.5	17.9	197	87-287	1-279 (292)
183 3CIJ_B	UPF0100 protein AF_0094; archaeal periplasmic binding protein, UNKNOWN FUNCTION, METAL BINDING PROTEIN, TRANSPORT PROTEI	99.3	5.9e-10	7.7e-15	88.5	16.1	197	87-287	1-280 (295)
184 cd1369	PBP2_Atu4678_like; The substrate binding domain of putative amino acid transporter; the type 2 periplasmic binding prote	99.3	5.9e-10	7.7e-15	84.5	14.8	187	89-287	6-212 (227)
185 cd1351	PBP2_ModA3_like; Substrate binding domain of molybdate binding protein-like (ModA3), a member of the type 2 periplasmic	99.3	1.2e-09	1.6e-14	82.0	16.2	191	92-287	1-210 (223)
186 cd1361	PBP2_GlnP; Glutamine-binding domain of ABC transporter, a member of the type 2 periplasmic binding fold protein superfam	99.2	3.4e-09	4.4e-14	79.8	17.6	186	92-288	1-206 (220)
187 5WNN_B	Phosphate-binding protein PstS; SSGCID, Seattle Structural Genomics Center for Infectious Disease, Burkholderia pseudoma	99.2	3.2e-09	4.1e-14	87.5	18.2	193	89-287	41-323 (363)
188 3M1E_A	HTH-type transcriptional regulator benM; wHTH, Activator, Aromatic hydrocarbons catabolism, DNA-binding, Transcription,	99.2	1.7e-09	2.2e-14	70.2	12.4	92	1-92	1-92 (94)
189 5Z4Z_B	Transcriptional regulator CysB; CysB, DNA binding protein; 2.053A {Pseudomonas aeruginosa}	99.2	3.7e-09	4.8e-14	67.6	12.5	88	1-88	2-91 (91)
190 7TRV_D	LysR-family transcriptional regulatory protein; LysR transcriptional regulator, Structural Genomics, Center for Structur	99.1	3.2e-09	4.1e-14	67.8	11.8	86	1-86	5-90 (90)
191 cd0064	Periplasmic_Binding_Protein_Type_2; Type 2 periplasmic binding fold superfamily. This evolutionary model and hierarchy r	99.1	4.9e-08	6.4e-13	71.8	17.5	175	92-270	1-196 (196)
192 cd1369	PBP2_BztA; Substrate bindng domain of ABC glutamate/glutamine/aspartate/asparagine transporter.	99.1	9.8e-08	1.3e-12	72.4	19.6	193	88-287	5-224 (236)
193 2X26_A	PERIPLASMIC ALIPHATIC SULPHONATES-BINDING PROTEIN; TRANSPORT PROTEIN; HET: GOL; 1.75A {ESCHERICHIA COLI}	99.1	2.8e-08	3.7e-13	79.4	16.1	192	89-287	1-211 (308)
194 cd1353	PBP2_peptides_like; Peptide-binding protein and related homologs; type 2 periplasmic binding protein fold.	99	4.4e-08	5.8e-13	73.4	15.0	183	92-288	1-204 (217)
195 4H1X_A	Phosphate-binding protein pstS 2; Periplasmic binding protein, PF12849 family, Structural Genomics, Joint Center for Str	99	1.1e-09	1.5e-14	86.0	6.5	124	54-185	123-252 (265)
196 cd1370	PBP2_HisK; The periplasmic sensor domain of histidine kinase receptors; the type 2 periplasmic binding fold protein.	99	8.3e-08	1.1e-12	71.9	15.5	185	90-287	1-205 (220)
197 1ATG_A	PERIPLASMIC MOLYBDATE-BINDING PROTEIN; MOLYBDATE, TUNGSTATE, BINDING PROTEIN, PERIPLASM, ABC TRANSPORTER; 1.2A {Azotobac	99	2.1e-07	2.8e-12	71.1	17.8	193	92-287	1-215 (231)
198 3CFX_B	UPF0100 protein MA_0280; ABC transporter, binding protein, molybdate, tungstate, ligand, UNKNOWN FUNCTION, TRANSPORT PRO	98.9	7.8e-07	1e-11	71.3	19.7	197	87-287	1-281 (296)
199 4LVQ_B	Phosphate-binding protein PstS 3; Phosphate binding protein, Extracellular, TRANSPORT PROTEIN; HET: PO4; 2.3A {Mycobacte	98.9	6.5e-07	8.4e-12	74.5	19.5	197	88-287	46-340 (376)
200 cd1352	PBP2_TAXI_TRAP; Substrate binding domain of TAXI proteins of the tripartite ATP-independent periplasmic transporters.	98.9	7e-08	9.1e-13	76.4	13.1	190	92-288	1-249 (285)
201 5XXP_B	LysR-type regulatory protein; DNA complex, DNA binding domain, DNA BINDING PROTEIN; 2.55A {Cupriavidus necator}	98.9	2.6e-07	3.3e-12	60.9	12.6	86	1-86	1-86 (101)
202 cd1355	PBP2_NrtA_CpmA_like; Substrate binding domain of ABC-type nitrate/bicarbonate transporters, a member of the type 2 perip	98.8	6.6e-07	8.6e-12	66.6	15.5	190	92-288	1-212 (212)
203 cd1371	PBP2_TcyK; Substrate binding domain of an ABC transporter TcyJKLMN; the type 2 periplasmic binding protein fold.	98.8	1.1e-06	1.4e-11	66.9	16.4	189	91-288	1-214 (233)
204 6ESK_A	Putative periplasmic phosphite-binding-like protein (Pbl) PtxB-like protein designated AioX; Periplasmic-binding protein	98.8	2.2e-06	2.8e-11	66.6	17.7	196	87-288	5-226 (266)
205 4PZJ_A	Transcriptional regulator, LysR family; STRUCTURAL GENOMICS, PSI-BIOLOGY, MIDWEST CENTER FOR STRUCTURAL GENOMICS, MCSG,	98.8	2e-07	2.6e-12	56.0	9.5	69	1-69	1-69 (70)
206 cd1356	PBP2_taurine; Taurine-binding periplasmic protein; the type 2 periplasmic binding protein fold.	98.8	3.1e-06	4e-11	63.5	17.6	188	92-287	1-209 (218)
207 5LV1_B	PtxB; ABC-transporter, phosphite, Prochlorococcus, periplasmic binding protein; HET: 78T; 2.12A {Prochlorococcus marinus	98.8	8.3e-07	1.1e-11	69.9	14.6	196	87-287	9-233 (280)
208 2V25_B	MAJOR CELL-BINDING FACTOR; ANTIGEN, ADHESIN, ASPARTATE, GLUTAMATE, TRANSPORT, ABC TRANSPORT, VIRULENCE FACTOR, CAMPYLOBA	98.7	1.2e-06	1.6e-11	67.8	14.9	193	88-287	35-248 (259)
209 cd1357	PBP2_PnhD_4; Substrate binding domain of uncharacterized ABC-type phosphonate-like transporter.	98.7	2.1e-06	2.8e-11	65.7	14.5	195	88-287	1-220 (250)
210 cd1362	PBP2_AA_binding_like_1; Substrate-binding domain of putative amino acid-binding protein; the type 2 periplasmic-binding	98.7	1.6e-05	2.1e-10	60.1	18.9	193	88-288	2-217 (230)
211 cd1370	PBP2_YxeM; Substrate binding domain of an ABC transporter YxeMNO; the type 2 periplasmic binding protein fold.	98.6	4.6e-06	6e-11	63.0	13.8	188	91-288	1-208 (227)
212 cd1362	PBP2_AA_binding_like_3; Substrate-binding domain of putative amino acid-binding protein; the type 2 periplasmic-binding	98.6	1.6e-05	2e-10	60.1	16.0	189	88-288	5-215 (229)
213 cd1362	PBP2_Arg_Lys_His; Substrate binding domain of the arginine-, lysine-, histidine-binding protein ArtJ.	98.5	2.4e-05	3.1e-10	58.8	16.4	183	92-288	1-205 (219)
214 4GVO_A	Lmo2349 protein; structural genomics, IDP05245, L-Cystine, ABC transporter, periplasmic binding protein, NIAID, National	98.5	1.6e-05	2.1e-10	60.8	15.4	195	86-288	4-220 (243)
215 4DZ1_A	DalS D-Alanine transporter; D-alanine binding, periplasmic, TRANSPORT PROTEIN; HET: MSE; 1.9A {Salmonella enterica} SCOP	98.5	3.3e-05	4.4e-10	60.1	16.6	193	89-287	27-241 (259)
216 2H09_A	Transcriptional regulator mntR; Transcription regulator, diphtheria toxin, manganese transport, Structural Genomics, NPP	98.5	7.7e-07	1e-11	64.1	6.4	112	3-119	42-154 (155)
217 cd1356	PBP2_TAXI_TRAP_like_1; Substrate binding domain of putative TAXI proteins of the tripartite ATP-independent periplasmic	98.5	1.9e-05	2.5e-10	62.3	14.7	190	92-288	1-248 (283)
218 7S6G_A	Phosphonate ABC type transporter/ substrate binding component; Substrate-binding protein, marine cyanobacteria, phosphat	98.4	5.8e-05	7.6e-10	59.4	16.3	196	87-288	1-234 (275)
219 4JB7_A	Accessory colonization factor AcfC; Accessory colonization factor AcfC, Virulence, Pathogenesis, CSGID, Structural Genom	98.3	5.1e-05	6.6e-10	59.2	13.9	194	85-286	18-240 (256)
220 cd1356	PBP2_TtGluBP; Substrate binding domain of Thermus thermophilus GluBP (TtGluBP) of TAXI family of the tripartite ATP-inde	98.3	0.00013	1.7e-09	57.5	15.2	190	92-288	1-249 (284)
221 cd1356	PBP2_SsuA_like_5; Putative substrate binding domain of sulfonate binding protein-like, the type 2 periplasmic binding pr	98.3	0.00025	3.3e-09	52.9	16.0	190	92-288	1-215 (215)
222 cd1362	PBP2_Cystine_like; Substrate binding domain of cystine ABC transporters; the type 2 periplasmic binding protein fold.	98.3	0.00019	2.5e-09	54.2	15.4	184	92-287	1-206 (219)
223 5LQ1_B	Phosphonate ABC transporter, periplasmic phosphonate-binding protein; ABC transporter, phosphite, methylphosphonate, per	98.3	0.00033	4.3e-09	55.3	17.1	196	86-288	8-231 (280)
224 4XXU_B	Molybdate-binding periplasmic protein; Metalloprotein, METAL BINDING PROTEIN; HET: CQ4; 1.43A {Escherichia coli (strain	98.2	0.00052	6.8e-09	53.5	17.1	199	87-287	23-242 (257)
225 3FJM_A	Major antigenic peptide PEB3; PEB3, phosphate. crystal structure, TRANSPORT PROTEIN; HET: PO4; 1.6A {Campylobacter jejun	98.2	9e-05	1.2e-09	57.3	12.7	192	89-287	18-236 (251)
226 4ASS_F	TUBR FROM BACILLUS THURINGIENSIS PBTOXIS; STRUCTURAL PROTEIN-DNA COMPLEX, SEGREGATION, PARTITIONING; HET: MSE; 7.0A {BAC	98.2	5.3e-05	6.9e-10	50.6	9.7	77	1-78	20-104 (104)
227 3KSX_A	Nitrate transport protein; SsuA, alkanesulfonate-binding protein, periplasmic-binding protein, TRANSPORT PROTEIN; HET: M	98.2	0.00027	3.5e-09	57.7	15.6	194	87-287	25-237 (324)
228 4FX0_A	PROBABLE TRANSCRIPTIONAL REPRESSOR PROTEIN; Helix-turn-helix, Transcriptional repressor, DNA binding, TRANSCRIPTION REGU	98.2	4.7e-05	6.1e-10	54.5	9.8	81	1-81	31-121 (148)
229 cd1356	PBP2_ThiY_THI5_like; Substrate binding domain of ABC-type transporter for thiamin biosynthetic pathway intermediates and	98.2	0.00032	4.2e-09	52.3	14.6	191	92-288	3-214 (214)
230 4DDD_A	Immunogenic protein; SSGCID, Structural Genomics, Seattle Structural Genomics Center for Infectious Disease, IMMUNE SYST	98.1	0.00055	7.2e-09	55.7	16.7	194	89-288	30-285 (327)
231 cd0100	PBP2_YfhD_N; The solute binding domain of YfhD proteins, a member of the type 2 periplasmic binding fold protein superfa	98.1	0.00075	9.8e-09	50.6	16.2	190	91-287	1-210 (223)
232 6K4Y_M	Middle transcription regulatory protein motA; RNA polymerase, sigma appropriation, transcription activation, promoter, T	98.1	8.1e-05	1.1e-09	56.6	10.6	74	1-77	15-91 (211)
233 4EQ9_A	ABC transporter substrate-binding protein-amino acid transport; Structural Genomics, NIAID, National Institute of Allerg	98.1	0.00093	1.2e-08	51.2	16.8	196	87-288	4-220 (246)
234 cd1357	PBP2_PnhD_2; Substrate binding domain of uncharacterized ABC-type phosphonate-like transporter.	98.1	0.0016	2e-08	49.8	17.9	195	88-288	1-223 (249)
235 7OYK_C	Central glycolytic genes regulator; Transcriptional repressor, Glycolysis, Helix-turn-helix domain, Bacillus subtilis, D	98.1	7.1e-05	9.3e-10	48.9	8.8	69	4-75	26-96 (96)
236 2NNN_H	Probable transcriptional regulator; Pseudomonas aeruginosa, probable transcriptional regulator, Structural genomics, PSI	98.1	7.7e-05	1e-09	52.7	9.3	77	1-77	36-118 (140)
237 1R7J_A	Conserved hypothetical protein Sso10a; Winged helix-turn-helix, two-stranded antiparallel coiled coil, Structural Genomi	98.1	0.00015	2e-09	47.3	9.9	78	6-86	11-88 (95)
238 cd0099	PBP2_GlnH; Glutamine binding domain of ABC-type transporter; the type 2 periplasmic binding protein fold.	98.1	0.00072	9.4e-09	50.6	14.7	184	92-287	1-205 (218)
239 cd1359	PBP2_lipoprotein_IlpA_like; Toll-like receptor 2-activating lipoprotein IlpA from Vibrio vulnificus and similar lipoprot	98	0.0039	5.1e-08	47.8	18.2	186	92-287	1-218 (227)
240 3K6V_A	Solute-binding protein MA_0280; ModA, molybdate, Methanosarcina acetivorans, periplasmic binding protein, ABC transporte	98	0.0028	3.6e-08	52.7	18.2	197	87-287	39-319 (354)
241 6O5C_A	Putative metal-dependent transcriptional regulator; Manganese, Transcription Regulator, DNA BINDING PROTEIN; 3.1A {Strep	98	0.00024	3.1e-09	54.5	10.9	79	1-82	4-89 (218)
242 5FFX_A	MarR family regulatory protein; Winged helix-turn-helix, DNA binding protein, transcription regulation, multidrug resist	98	0.00022	2.8e-09	51.9	10.1	74	1-77	51-135 (161)
243 1XCV_A	Diphtheria toxin repressor mutant; helix-turn-helix, DNA BINDING PROTEIN; 2.1A {Corynebacterium diphtheriae} SCOP: a.4.5	98	0.00036	4.7e-09	48.8	10.9	77	3-82	9-89 (139)
244 5CVI_B	SloR; Transcription regulator, manganese regulator, DtxR family; HET: MSE, EDO; 2.804A {Streptococcus mutans}	98	0.00033	4.3e-09	53.6	11.2	79	1-82	1-86 (215)
245 cd1356	PBP2_SsuA_like_4; Putative substrate binding domain of sulfonate binding protein-like, the type 2 periplasmic binding pr	97.9	0.0026	3.3e-08	47.5	15.7	190	92-288	1-212 (212)
246 1FX7_A	IRON-DEPENDENT REPRESSOR IDER; IdeR, DtxR, iron-dependent regulator, Mycobacterium tuberculosis, SIGNALING PROTEIN; HET:	97.9	0.00031	4.1e-09	54.4	10.8	75	4-81	10-88 (230)
247 3HSR_B	HTH-type transcriptional regulator sarZ; helix-turn-helix, cysteine disulfide, MarR-family transcriptional regulator, DN	97.9	0.00015	2e-09	51.2	8.0	78	1-78	34-117 (140)
248 cd1369	PBP2_GluB; Substrate binding domain of ABC glutamate transporter; the type 2 periplasmic binding protein fold.	97.9	0.0032	4.2e-08	47.5	15.8	189	89-287	6-218 (231)
249 3E6M_B	MarR family Transcriptional regulator; APC88769, MarR, Silicibacter pomeroyi DSS, structural genomics, PSI-2, protein st	97.9	0.00028	3.6e-09	51.3	9.2	77	1-77	51-133 (161)
250 5ZYR_B	p-hydroxyphenylacetate 3-hydroxylase, reductase component; Reductase, Monooxygenase, Acinetobacter baumannii, FLAVOPROTE	97.9	0.00033	4.3e-09	57.1	10.2	74	1-77	216-291 (315)
